# Supplementary material for: catena-Poly[[bis­(pyridine-3-carb­oxy­lic acid-κN)mercury(II)]-di-μ-chlorido]
Source: Acta Crystallogr Sect E Struct Rep Online. 2012 Mar 31;68(Pt 4):m516. doi: 10.1107/S1600536812012986 (PMC3343898; doi:10.1107/S1600536812012986)
Supplement: Supplementary file 2 [file e-68-0m516-Isup2.hkl]

#
# h,k,l, Fc-squared, Fo-squared, sigma(Fo-squared) and status flag
#
data_I
_shelx_title 'HgCl2+2-COOH-Py'
_shelx_refln_list_code          4
_shelx_F_calc_maximum       99.45
_exptl_crystal_F_000      1904.00
_reflns_d_resolution_high  0.7282
 
loop_
 _symmetry_equiv_pos_as_xyz
 'x, y, z'
 '-x, -y, -z'
 
_cell_length_a     3.8298
_cell_length_b     6.5626
_cell_length_c    14.5831
_cell_angle_alpha  98.001
_cell_angle_beta   95.315
_cell_angle_gamma  92.963
 
_shelx_F_squared_multiplier     1.000
 
loop_
 _refln_index_h
 _refln_index_k
 _refln_index_l
 _refln_F_squared_calc
 _refln_F_squared_meas
 _refln_F_squared_sigma
 _refln_observed_status
   1   0   0     5167.58     5961.22     16.08 o
   2   0   0     4298.28     5013.82     52.49 o
   3   0   0     1151.61     1279.20      8.42 o
   4   0   0      350.17      363.48      4.82 o
   5   0   0      186.93      209.11      6.16 o
  -5   1   0      127.90      145.04      5.73 o
  -4   1   0      857.82      988.98      7.48 o
  -3   1   0      504.28      546.98      5.30 o
  -2   1   0     4132.66     4963.07     14.85 o
   0   1   0     6588.19     6635.10    222.13 o
   1   1   0      248.05      240.74     14.32 o
   2   1   0      556.03      573.15     24.66 o
   3   1   0     1392.52     1527.18     90.57 o
   4   1   0      161.58      166.76      5.57 o
   5   1   0      175.75      170.20      6.21 o
  -5   2   0       95.37       85.52      5.22 o
  -4   2   0      780.81      765.58     76.63 o
  -3   2   0     1112.22     1154.25    143.85 o
  -2   2   0     3555.09     3710.19    619.79 o
  -1   2   0     8072.79     6455.80     22.34 o
   0   2   0     1621.68     1708.74     54.97 o
   1   2   0     3488.99     2773.78    207.59 o
   2   2   0     1191.35     1181.30    152.72 o
   3   2   0      887.29      980.51    130.11 o
   4   2   0      202.44      221.29     20.90 o
  -5   3   0      254.38      236.41     21.35 o
  -4   3   0      378.97      383.22     37.38 o
  -3   3   0     1565.83     1653.17    144.49 o
  -2   3   0     1191.10     1165.38    214.27 o
  -1   3   0     1875.62     1828.98    170.53 o
   0   3   0      757.05      761.76     45.49 o
   1   3   0     1468.56     1177.37    181.25 o
   2   3   0     1469.44     1409.54    216.31 o
   3   3   0      222.42      235.11     41.67 o
   4   3   0      219.49      229.18     38.61 o
  -4   4   0      304.92      314.94     28.09 o
  -3   4   0      980.60     1070.69     94.96 o
  -2   4   0     1796.81     1859.44    249.52 o
  -1   4   0      841.81      855.58     76.71 o
   0   4   0     3721.39     3829.09    271.01 o
   1   4   0      894.89      808.75    170.59 o
   2   4   0     1144.41     1086.70     48.22 o
   3   4   0      160.61      164.35     23.18 o
   4   4   0      100.74      104.87     18.95 o
  -4   5   0      600.05      567.82     32.70 o
  -3   5   0      439.31      455.92     43.82 o
  -2   5   0     2211.27     2122.76    175.15 o
  -1   5   0      661.03      658.91     54.24 o
   0   5   0     1872.61     1964.92    151.47 o
   1   5   0      615.07      630.54     70.47 o
   2   5   0      235.88      230.73     15.01 o
   3   5   0      161.52      167.44     14.24 o
   4   5   0       20.06       24.23      5.71 o
  -4   6   0      393.75      371.86     28.62 o
  -3   6   0      197.18      200.45     15.94 o
  -2   6   0      632.84      632.69     45.98 o
  -1   6   0      466.20      528.20     72.43 o
   0   6   0      204.52      208.83     15.20 o
   1   6   0      506.61      502.56     56.75 o
   2   6   0       55.23       57.69      9.84 o
   3   6   0      104.62      104.62      4.20 o
  -3   7   0      392.22      395.67      7.29 o
  -2   7   0      206.80      208.59     18.28 o
  -1   7   0      469.72      492.49     59.64 o
   0   7   0      138.47      135.54      8.54 o
   1   7   0      233.38      243.92     17.84 o
   2   7   0       47.33       45.26      3.51 o
  -2   8   0       59.39       57.42     11.15 o
  -1   8   0      118.27       96.96     19.34 o
   0   8   0      185.95      188.95     23.68 o
   1   8   0       45.29       46.23      5.80 o
  -2  -8   1       71.88       82.00      3.79 o
  -1  -8   1       55.21       55.60      3.16 o
   0  -8   1      184.92      178.74     15.59 o
   1  -8   1      148.10      116.47     23.04 o
   2  -8   1      154.86      142.76     25.98 o
  -3  -7   1       11.80       11.24      3.20 o
  -2  -7   1       77.40       79.79      5.65 o
  -1  -7   1      115.17      111.26     18.31 o
   0  -7   1       63.43       72.86      4.06 o
   1  -7   1      487.07      428.48     82.47 o
   2  -7   1       90.63       87.30      5.69 o
   3  -7   1      448.26      452.65     12.29 o
  -3  -6   1       69.40       75.22      3.90 o
  -2  -6   1       74.69       80.78      2.72 o
  -1  -6   1      635.74      661.63     79.03 o
   0  -6   1      250.56      259.09     26.87 o
   1  -6   1     1217.76      857.68    241.17 o
   2  -6   1      564.59      552.44     54.56 o
   3  -6   1      516.60      538.60     33.32 o
   4  -6   1      423.00      416.53     36.11 o
  -4  -5   1       19.36       12.11      3.88 o
  -3  -5   1      256.29      261.09     32.16 o
  -2  -5   1      361.73      362.57      7.99 o
  -1  -5   1     1107.77     1082.12    148.76 o
   0  -5   1     1156.54     1176.77     97.10 o
   1  -5   1     1012.20     1047.96     98.21 o
   2  -5   1     1594.03     1590.77    149.39 o
   3  -5   1      411.32      428.94     33.07 o
   4  -5   1      567.90      578.39     50.50 o
  -4  -4   1       65.85       76.68     24.86 o
  -3  -4   1      213.85      220.28     39.43 o
  -2  -4   1      826.14      793.26     34.02 o
  -1  -4   1      257.25      227.87     40.96 o
   0  -4   1     1478.36     1433.33     90.32 o
   1  -4   1     1300.71     1220.42    141.97 o
   2  -4   1     1562.85     1608.52    193.56 o
   3  -4   1     1027.73     1064.75     87.90 o
   4  -4   1      403.99      400.04     40.28 o
  -4  -3   1      292.64      300.62     70.42 o
  -3  -3   1      345.50      350.40     70.26 o
  -2  -3   1     1371.28     1279.57    217.06 o
  -1  -3   1     1186.41     1010.25    134.14 o
   0  -3   1     2789.68     2922.78    153.11 o
   1  -3   1     5830.51     5649.52    676.75 o
   2  -3   1      716.80      750.31    120.53 o
   3  -3   1     1901.41     1960.29    165.11 o
   4  -3   1      225.97      233.27     21.25 o
  -5  -2   1       38.02       26.49      5.83 o
  -4  -2   1      236.84      254.67     33.59 o
  -3  -2   1      377.19      384.85     51.44 o
  -2  -2   1       76.28       68.00      5.47 o
  -1  -2   1     4464.29     3735.74    363.03 o
   0  -2   1     2133.57     2136.50     84.10 o
   1  -2   1     7696.68     6011.62    114.78 o
   2  -2   1     1281.14     1392.27    204.12 o
   3  -2   1     1803.14     1845.81    201.12 o
   4  -2   1      608.78      604.74     77.86 o
   5  -2   1      159.73      153.11     38.32 o
  -5  -1   1      139.44      109.45      4.65 o
  -4  -1   1      213.41      238.46      5.84 o
  -3  -1   1     1617.25     1840.71    135.85 o
  -2  -1   1     1238.86     1412.72     69.86 o
   0  -1   1     7766.54     6971.37     23.82 o
   1  -1   1     3392.12     3676.83    533.37 o
   2  -1   1     3895.67     4377.61     13.36 o
   3  -1   1      631.68      692.50      6.50 o
   4  -1   1      774.50      801.85      6.10 o
   5  -1   1      135.65      132.96      5.49 o
  -5   0   1      203.76      169.78      4.74 o
  -4   0   1      236.38      265.40      5.62 o
  -3   0   1     1211.40     1369.52      8.69 o
  -2   0   1     3728.58     4351.78     14.92 o
   1   0   1     1562.51     1700.47      8.56 o
   2   0   1     4950.87     5599.31     61.89 o
   3   0   1      758.36      900.31     43.33 o
   4   0   1      527.66      530.63      5.59 o
   5   0   1      196.46      180.12      6.14 o
  -5   1   1      170.77      180.82      5.73 o
  -4   1   1      752.80      784.41      6.13 o
  -3   1   1     1076.97     1222.92      7.98 o
  -2   1   1     5760.73     6754.05     17.25 o
  -1   1   1     1564.58     1837.61     11.61 o
   0   1   1     1409.11     1472.38     18.55 o
   1   1   1     2974.86     2837.11     91.11 o
   2   1   1     1209.00     1324.99     56.48 o
   3   1   1     1039.00     1168.19     72.45 o
   4   1   1      192.85      196.04     13.61 o
   5   1   1      152.82      158.57      6.29 o
  -5   2   1      124.37      115.06      8.46 o
  -4   2   1      760.92      774.52     62.24 o
  -3   2   1     1168.11     1150.82     78.79 o
  -2   2   1     1591.59     1657.97    261.08 o
  -1   2   1     3054.80     3109.45    235.00 o
   0   2   1     1646.96     1715.26     42.56 o
   1   2   1     6310.70     4892.63    281.99 o
   2   2   1      767.93      815.28     70.48 o
   3   2   1      884.07      972.47    112.19 o
   4   2   1      188.02      203.51     37.90 o
  -5   3   1      207.95      191.06     18.85 o
  -4   3   1      328.92      332.86     28.88 o
  -3   3   1     1673.88     1783.48    182.33 o
  -2   3   1      374.00      353.25     36.79 o
  -1   3   1     4488.77     4625.19    423.37 o
   0   3   1     1837.61     1919.87     89.52 o
   1   3   1     2154.35     1756.96    189.67 o
   2   3   1     1093.26     1018.83    126.70 o
   3   3   1      292.46      282.94     46.27 o
   4   3   1      256.42      271.55     55.98 o
  -4   4   1      267.57      277.43     25.22 o
  -3   4   1     1608.90     1646.29    217.74 o
  -2   4   1     1322.98     1364.73    150.77 o
  -1   4   1     2556.56     2690.27    223.44 o
   0   4   1     2985.90     3101.55    222.12 o
   1   4   1      585.15      532.31     80.57 o
   2   4   1     1099.14     1017.22     53.26 o
   3   4   1      132.21      129.86      6.24 o
   4   4   1      112.19      120.37     19.25 o
  -4   5   1      360.96      363.23     18.91 o
  -3   5   1      531.82      547.86     31.56 o
  -2   5   1     1380.45     1355.94     95.58 o
  -1   5   1      414.29      461.72     40.33 o
   0   5   1     1505.15     1519.84    133.30 o
   1   5   1      326.85      321.30     27.47 o
   2   5   1      350.24      321.45      8.89 o
   3   5   1      134.45      131.96      4.94 o
   4   5   1       16.66        8.07      3.99 o
  -4   6   1      386.76      386.28     12.78 o
  -3   6   1      227.33      219.74     17.49 o
  -2   6   1      502.87      522.39     39.79 o
  -1   6   1      372.51      406.86     54.13 o
   0   6   1      426.56      447.20     39.78 o
   1   6   1      355.04      353.27     31.30 o
   2   6   1       63.75       63.52      7.65 o
   3   6   1       77.63       79.86      3.47 o
  -3   7   1      242.35      243.75     10.13 o
  -2   7   1      165.75      164.39     20.63 o
  -1   7   1      678.03      694.22     79.46 o
   0   7   1      190.67      199.79     17.78 o
   1   7   1      180.20      169.37     16.72 o
   2   7   1       40.46       44.23     11.00 o
  -2   8   1      108.62      104.53      5.78 o
  -1   8   1      203.10      186.72     12.29 o
   0   8   1       79.78       80.20      7.15 o
   1   8   1       21.24       26.97      4.27 o
  -2  -8   2       48.50       53.62      3.56 o
  -1  -8   2       12.08       19.36      3.14 o
   0  -8   2      210.17      214.12     29.47 o
   1  -8   2       83.24       75.00      3.46 o
   2  -8   2      256.73      239.05     40.75 o
  -3  -7   2        9.65        8.34      2.64 o
  -2  -7   2       94.60      107.58      5.16 o
  -1  -7   2       84.66       91.76      8.58 o
   0  -7   2      240.20      258.96     21.76 o
   1  -7   2      419.12      407.23     82.74 o
   2  -7   2      213.22      204.60     22.56 o
   3  -7   2      477.33      501.04     29.45 o
  -3  -6   2      103.46      117.50      5.18 o
  -2  -6   2      154.24      167.02      5.61 o
  -1  -6   2      631.15      621.56     69.72 o
   0  -6   2      423.38      411.72     37.16 o
   1  -6   2     1184.46     1167.34    102.75 o
   2  -6   2      609.92      560.46     66.87 o
   3  -6   2      565.83      588.48     49.91 o
   4  -6   2      369.86      351.86     30.13 o
  -4  -5   2       26.55       35.15      6.27 o
  -3  -5   2      254.29      277.61     22.97 o
  -2  -5   2      144.98      146.72      4.16 o
  -1  -5   2      622.16      608.34     80.42 o
   0  -5   2     1240.45     1283.75    118.62 o
   1  -5   2      723.48      690.50     72.43 o
   2  -5   2     1594.06     1470.59    174.37 o
   3  -5   2      393.22      419.93     32.83 o
   4  -5   2      534.53      536.34     48.44 o
  -4  -4   2       88.52       97.16     18.01 o
  -3  -4   2      210.05      222.52     44.32 o
  -2  -4   2      537.50      541.14     28.56 o
  -1  -4   2      370.21      350.19     45.99 o
   0  -4   2     3725.12     3931.74    233.00 o
   1  -4   2      427.40      386.68     43.64 o
   2  -4   2     2281.34     2304.33    343.51 o
   3  -4   2      743.83      782.44     71.90 o
   4  -4   2      311.63      300.72     31.45 o
  -4  -3   2      185.07      189.86     28.72 o
  -3  -3   2       55.38       54.78     12.69 o
  -2  -3   2     1713.22     1655.48    298.24 o
  -1  -3   2     1712.23     1589.61    207.59 o
   0  -3   2     4921.83     5083.47    170.66 o
   1  -3   2     2541.86     2433.77    299.47 o
   2  -3   2     1719.39     1828.85    206.78 o
   3  -3   2     1567.39     1599.05    234.77 o
   4  -3   2      176.45      151.18     48.14 o
  -5  -2   2       34.03       32.75      4.22 o
  -4  -2   2      249.10      227.78      4.74 o
  -3  -2   2      282.31      305.68     37.15 o
  -2  -2   2     2243.73     2358.81    312.04 o
  -1  -2   2     4281.91     3928.65    459.94 o
   0  -2   2      873.57      971.50     45.34 o
   1  -2   2     6773.52     5319.38     55.23 o
   2  -2   2     1409.84     1461.24    227.81 o
   3  -2   2     1762.82     1808.41    177.90 o
   4  -2   2      659.49      647.16     88.32 o
   5  -2   2      309.84      286.15     36.74 o
  -5  -1   2      102.42       90.04      5.80 o
  -4  -1   2      242.65      249.91      6.03 o
  -3  -1   2     2120.10     2305.55     11.37 o
  -2  -1   2     4058.36     4755.57    264.10 o
   0  -1   2     5018.60     4540.48    139.92 o
   1  -1   2     7851.16     6934.34     21.77 o
   2  -1   2     2470.57     2872.11     10.78 o
   3  -1   2      795.65      841.52      6.06 o
   4  -1   2      851.41      927.31      7.42 o
   5  -1   2       86.70      105.83      5.47 o
  -5   0   2      219.95      221.51      6.38 o
  -4   0   2      277.01      296.85      5.81 o
  -3   0   2     1689.50     1895.29      9.90 o
  -2   0   2     1749.78     1969.83     10.80 o
   0   0   2     5213.75     3968.26    108.12 o
   1   0   2     1054.97     1143.31      7.44 o
   2   0   2     2961.76     3334.29     95.99 o
   3   0   2      950.75     1070.55     56.05 o
   4   0   2      616.81      660.52      6.89 o
   5   0   2      126.52      127.43      4.41 o
  -5   1   2      196.70      184.60     10.78 o
  -4   1   2      781.30      819.68      6.14 o
  -3   1   2      840.31      983.28      7.58 o
  -2   1   2     4001.21     4567.21     14.08 o
  -1   1   2     1653.42     1854.63     12.41 o
   1   1   2     2611.08     2579.29    103.74 o
   2   1   2     1537.71     1623.05     50.36 o
   3   1   2     1190.64     1325.56     76.31 o
   4   1   2      114.40      117.27      7.66 o
   5   1   2      109.72       93.41      6.18 o
  -5   2   2       91.38       83.20     11.88 o
  -4   2   2      786.28      836.89     71.05 o
  -3   2   2      338.64      356.91     29.58 o
  -2   2   2     2055.21     2076.66    314.57 o
  -1   2   2     3209.50     3433.34    217.22 o
   0   2   2     1461.34     1491.02     27.33 o
   1   2   2     4315.70     3344.44     13.21 o
   2   2   2      650.63      639.91     54.28 o
   3   2   2     1157.05     1213.30    152.78 o
   4   2   2      134.94      162.61     19.16 o
  -5   3   2      149.58      136.53     12.85 o
  -4   3   2      549.78      562.80     46.91 o
  -3   3   2     1431.70     1513.10    133.97 o
  -2   3   2     1599.44     1730.06    261.57 o
  -1   3   2     5840.73     6374.31    671.01 o
   0   3   2     1251.17     1240.80     42.83 o
   1   3   2     3877.75     3104.17    321.29 o
   2   3   2      945.36      855.98     86.01 o
   3   3   2      459.47      457.56     78.95 o
   4   3   2      175.65      182.98     33.62 o
  -4   4   2      337.87      319.32     22.86 o
  -3   4   2     1454.75     1465.27    217.62 o
  -2   4   2      879.47      971.43     79.60 o
  -1   4   2     2033.71     2112.52    161.86 o
   0   4   2     1526.25     1459.76     98.30 o
   1   4   2      763.81      677.09     79.05 o
   2   4   2      699.66      587.00      9.45 o
   3   4   2       70.27       63.85      8.04 o
   4   4   2       64.98       69.18      4.68 o
  -4   5   2      259.79      254.79     20.47 o
  -3   5   2      313.53      334.43     11.24 o
  -2   5   2      862.66      936.39     39.90 o
  -1   5   2      645.06      663.46     77.45 o
   0   5   2     1338.70     1321.00    106.68 o
   1   5   2      371.37      365.16     51.50 o
   2   5   2      374.34      329.95     40.59 o
   3   5   2       89.38       80.62      7.34 o
   4   5   2       23.94        4.88      5.94 o
  -4   6   2      346.03      348.59     14.63 o
  -3   6   2      184.95      183.50     12.25 o
  -2   6   2      940.20      971.63     42.05 o
  -1   6   2      592.69      611.32     68.31 o
   0   6   2      267.93      259.95     17.70 o
   1   6   2      249.83      246.59     21.47 o
   2   6   2       22.07       32.57      3.10 o
   3   6   2       41.78       33.42      3.40 o
  -3   7   2      196.26      199.07      3.64 o
  -2   7   2      247.37      252.72     20.32 o
  -1   7   2      434.81      495.14     57.82 o
   0   7   2       59.30       62.26      2.93 o
   1   7   2      272.98      271.77     22.27 o
   2   7   2       44.56       44.76      6.67 o
  -2   8   2      109.27      106.71     16.70 o
  -1   8   2      178.61      184.42     14.09 o
   0   8   2       52.01       57.05      6.86 o
   1   8   2       47.88       48.26      9.09 o
  -2  -8   3       22.80       27.78      3.17 o
  -1  -8   3       19.98       21.18      2.86 o
   0  -8   3      167.57      170.12     23.19 o
   1  -8   3       72.96       64.41      4.15 o
   2  -8   3      251.42      241.12     27.22 o
  -3  -7   3       15.01       10.12      3.25 o
  -2  -7   3      142.69      152.63      8.22 o
  -1  -7   3      169.42      178.67     17.81 o
   0  -7   3      371.42      387.71     49.32 o
   1  -7   3      595.24      532.51     95.46 o
   2  -7   3      302.63      288.23     28.73 o
   3  -7   3      577.08      616.12     28.60 o
  -3  -6   3       70.23       78.65      3.91 o
  -2  -6   3      126.49      122.47      7.40 o
  -1  -6   3      658.22      671.49     92.97 o
   0  -6   3      200.27      216.39     16.12 o
   1  -6   3     1151.77     1110.46    104.15 o
   2  -6   3      371.85      370.32     28.91 o
   3  -6   3      522.41      563.20     38.67 o
   4  -6   3      209.89      201.60     13.02 o
  -4  -5   3       18.80       29.03      3.79 o
  -3  -5   3      146.43      162.30     12.44 o
  -2  -5   3       62.89       57.95      4.14 o
  -1  -5   3     1096.82     1117.64    142.76 o
   0  -5   3      499.45      498.92     44.23 o
   1  -5   3     1315.82     1223.96    118.36 o
   2  -5   3     1694.74     1572.03    171.93 o
   3  -5   3      302.79      307.07     27.65 o
   4  -5   3      586.11      607.88     59.23 o
  -4  -4   3       31.90       38.71      6.47 o
  -3  -4   3      309.82      335.40     66.71 o
  -2  -4   3      798.38      832.28     62.70 o
  -1  -4   3     1132.49     1188.49    136.17 o
   0  -4   3     2321.59     2465.47    150.74 o
   1  -4   3      863.24      827.26     91.73 o
   2  -4   3     1913.51     2057.35    162.72 o
   3  -4   3      174.37      183.84     15.73 o
   4  -4   3      500.78      492.30     54.07 o
  -4  -3   3       75.96       63.21      5.68 o
  -3  -3   3      176.86      180.20     37.86 o
  -2  -3   3     1679.51     1690.96    293.22 o
  -1  -3   3      625.61      633.65     80.33 o
   0  -3   3     4561.43     4474.04    154.63 o
   1  -3   3     2967.37     2728.84    332.17 o
   2  -3   3     1897.66     1885.63    329.84 o
   3  -3   3     1835.90     1895.14    285.15 o
   4  -3   3      694.97      694.15    104.31 o
  -5  -2   3       37.76       26.77      5.93 o
  -4  -2   3      512.36      448.93      6.08 o
  -3  -2   3     1176.33     1288.56    172.22 o
  -2  -2   3     2663.38     2863.46    419.15 o
   0  -2   3     3683.45     3412.59    105.81 o
   1  -2   3     4287.18     4012.45    550.59 o
   2  -2   3      909.40      944.11    133.23 o
   3  -2   3     2039.18     2052.59    242.98 o
   4  -2   3      456.29      442.24     55.26 o
   5  -2   3      151.31      140.30     11.32 o
  -5  -1   3       83.72       90.14      5.59 o
  -4  -1   3      315.83      312.36      5.01 o
  -3  -1   3     1333.40     1381.54      9.60 o
  -2  -1   3      249.50      270.87      6.34 o
   0  -1   3     2505.87     2521.23    206.24 o
   1  -1   3     3855.95     4113.36    340.44 o
   2  -1   3     3890.65     4522.86     56.42 o
   3  -1   3     1257.31     1401.74      7.28 o
   4  -1   3      672.43      710.19      5.86 o
   5  -1   3       65.99       52.13      3.70 o
  -5   0   3      266.56      248.87      5.03 o
  -4   0   3      296.15      328.22      5.95 o
  -3   0   3     1650.46     1800.91      9.89 o
  -2   0   3     1255.54     1413.72      9.63 o
   0   0   3     5665.46     4427.77    111.25 o
   1   0   3      852.80      883.63      6.36 o
   2   0   3     4755.38     5150.74    179.99 o
   3   0   3      311.27      349.42      5.94 o
   4   0   3      426.80      475.37      6.56 o
   5   0   3       94.62       93.45      5.66 o
  -5   1   3      202.67      206.18      4.15 o
  -4   1   3      350.33      303.37     77.55 o
  -3   1   3      588.11      649.37     24.94 o
  -2   1   3     3391.52     4004.95     13.50 o
  -1   1   3      796.31      916.62     26.56 o
   0   1   3     7967.12     6863.61    216.67 o
   1   1   3     1512.01     1378.67     52.50 o
   2   1   3     2786.69     2913.12    121.38 o
   3   1   3      640.59      708.91     83.67 o
   4   1   3      204.73      224.85     14.80 o
  -5   2   3      115.62      105.72      8.80 o
  -4   2   3      741.43      772.22     64.44 o
  -3   2   3      643.74      675.12     54.75 o
  -2   2   3     3844.38     3968.10    626.56 o
  -1   2   3     2244.97     2423.40     84.57 o
   0   2   3     6067.22     5814.34     14.21 o
   1   2   3     4250.90     3347.86     10.68 o
   2   2   3     1223.60     1171.47     82.79 o
   3   2   3      993.25     1075.19     94.15 o
   4   2   3      146.54      150.35     22.47 o
  -4   3   3      647.69      647.24     53.80 o
  -3   3   3     1176.16     1207.33    172.82 o
  -2   3   3     1448.81     1555.34    199.40 o
  -1   3   3     3582.79     3751.72    222.18 o
   0   3   3     1632.98     1625.97     50.25 o
   1   3   3     1993.10     1594.53     69.97 o
   2   3   3      526.80      474.06     26.20 o
   3   3   3      257.66      246.97     45.78 o
   4   3   3      105.80      117.29     32.01 o
  -4   4   3      173.72      178.96     12.81 o
  -3   4   3     1039.05     1044.23    133.89 o
  -2   4   3      914.95      944.63     55.85 o
  -1   4   3     2108.12     2192.36    231.35 o
   0   4   3     1636.61     1608.83    108.98 o
   1   4   3      739.17      648.40     44.78 o
   2   4   3      677.07      585.39      5.46 o
   3   4   3       62.04       59.98      9.66 o
   4   4   3      100.35      103.29      8.52 o
  -4   5   3      178.30      176.62     11.01 o
  -3   5   3      561.01      585.22     39.68 o
  -2   5   3     1183.14     1240.76     45.75 o
  -1   5   3      250.62      269.26     27.03 o
   0   5   3     1020.24     1023.78     78.86 o
   1   5   3       94.70       97.52      9.92 o
   2   5   3      224.38      196.60     13.78 o
   3   5   3       55.87       58.13      7.76 o
  -3   6   3      256.14      272.01     20.65 o
  -2   6   3      947.34     1042.93      5.75 o
  -1   6   3      176.91      196.37     18.06 o
   0   6   3      622.77      608.30     52.05 o
   1   6   3      215.70      215.11      7.27 o
   2   6   3       88.63       96.14     26.10 o
   3   6   3      101.73       92.56      3.72 o
  -3   7   3      188.04      185.73      7.39 o
  -2   7   3      203.02      203.06     17.88 o
  -1   7   3      219.62      227.34     15.20 o
   0   7   3      124.10      122.68      5.38 o
   1   7   3      186.41      177.82     15.44 o
   2   7   3       49.86       53.49      3.92 o
  -2   8   3       61.24       60.50      4.07 o
  -1   8   3      208.40      213.16     14.70 o
   0   8   3       69.44       61.62      5.24 o
   1   8   3       55.85       62.85      7.59 o
  -2  -8   4       48.83       57.57      3.51 o
  -1  -8   4       47.51       53.38      8.99 o
   0  -8   4      259.60      230.14     12.14 o
   1  -8   4      101.98       88.80     15.03 o
   2  -8   4      391.36      353.15     44.06 o
  -3  -7   4       17.14       14.34      2.64 o
  -2  -7   4      179.71      205.13      4.57 o
  -1  -7   4       68.46       66.78      8.26 o
   0  -7   4      386.68      349.42      4.25 o
   1  -7   4      398.41      366.22     59.26 o
   2  -7   4      282.26      270.43     24.40 o
   3  -7   4      386.88      408.91     24.44 o
  -3  -6   4       26.21       31.60      5.69 o
  -2  -6   4      168.39      194.55      5.48 o
  -1  -6   4      388.21      396.42     44.66 o
   0  -6   4      389.12      408.09     41.50 o
   1  -6   4     1617.02     1601.76    119.98 o
   2  -6   4      229.02      204.41     19.90 o
   3  -6   4      608.17      630.70     29.59 o
  -4  -5   4       24.53       31.26      4.06 o
  -3  -5   4      209.19      246.68     22.69 o
  -2  -5   4      150.68      168.12      4.48 o
  -1  -5   4      942.78      960.66    109.38 o
   0  -5   4      516.30      530.10     40.31 o
   1  -5   4     1184.77     1125.37     92.69 o
   2  -5   4      340.04      324.34     36.15 o
   3  -5   4      414.52      420.12     30.19 o
   4  -5   4      584.54      567.14     34.64 o
  -4  -4   4       24.27       14.76      5.64 o
  -3  -4   4      397.51      431.79     67.00 o
  -2  -4   4      487.19      521.93     32.04 o
  -1  -4   4     1247.09     1294.02    128.26 o
   0  -4   4     2846.49     2825.59     41.16 o
   1  -4   4      817.34      805.21     77.99 o
   2  -4   4     1963.39     2131.42    190.02 o
   3  -4   4      966.96     1024.72     83.92 o
   4  -4   4      738.60      732.29     42.79 o
  -4  -3   4      243.14      175.41      6.36 o
  -3  -3   4      362.25      389.06     73.37 o
  -2  -3   4     1533.74     1557.29    248.51 o
  -1  -3   4     1038.78     1092.02     40.60 o
   0  -3   4     3405.54     3351.46    143.57 o
   1  -3   4     1494.59     1497.83    147.89 o
   2  -3   4     2701.19     2773.43    398.79 o
   3  -3   4     2147.87     2098.45    319.02 o
   4  -3   4      358.85      342.11     46.97 o
  -5  -2   4       53.40       44.99      5.91 o
  -4  -2   4      522.57      443.86      6.11 o
  -3  -2   4      331.33      311.77      6.54 o
  -2  -2   4     2294.28     2421.97    372.64 o
   0  -2   4     1490.65     1510.27    121.06 o
   1  -2   4     7325.35     6107.62    111.47 o
   2  -2   4     1434.28     1549.66    205.45 o
   3  -2   4     1721.08     1726.45    206.15 o
   4  -2   4      137.80      137.22      5.38 o
  -5  -1   4       85.70       72.53      5.60 o
  -4  -1   4      302.41      314.82      6.32 o
  -3  -1   4      655.73      655.79      7.58 o
  -2  -1   4      748.26      778.90      8.71 o
   0  -1   4      489.22      436.97     36.09 o
   2  -1   4     1377.64     1560.15     20.87 o
   3  -1   4      928.18     1004.37     15.18 o
   4  -1   4      546.33      602.38      6.52 o
   5  -1   4      131.19      112.70      8.67 o
  -5   0   4      185.61      190.82      9.39 o
  -4   0   4      164.29      174.07      5.38 o
  -3   0   4     1639.69     1840.43     10.24 o
  -2   0   4      989.48     1205.18      8.42 o
   0   0   4     3578.40     2915.80     48.48 o
   1   0   4     3329.60     3513.76     17.74 o
   2   0   4     1730.64     1836.10     50.77 o
   3   0   4      324.83      348.94      4.11 o
   4   0   4      561.83      599.92     34.78 o
  -5   1   4      189.82      177.97     11.35 o
  -4   1   4      274.42      302.82     13.21 o
  -3   1   4     1069.96     1188.77      5.16 o
  -2   1   4     2383.61     2720.99     11.60 o
  -1   1   4     3180.56     3462.95    141.96 o
   0   1   4     7901.77     6337.40    174.49 o
   1   1   4     2413.26     2215.65     65.26 o
   2   1   4     2505.45     2604.16     82.46 o
   3   1   4      852.77      953.97     58.18 o
   4   1   4      346.43      377.77     24.56 o
  -5   2   4      153.54      153.11     13.93 o
  -4   2   4      762.18      776.25     76.61 o
  -3   2   4      741.00      808.92     64.31 o
  -2   2   4     3331.40     3453.41    461.08 o
  -1   2   4     3287.09     3710.37     71.27 o
   0   2   4     3153.99     2896.39     16.98 o
   1   2   4     3465.08     2896.30     33.29 o
   2   2   4      775.36      727.18     44.36 o
   3   2   4      771.17      808.67     47.09 o
   4   2   4       91.61       87.72      3.94 o
  -4   3   4      559.71      589.44     52.42 o
  -3   3   4      985.22     1015.03    134.13 o
  -2   3   4     1365.54     1429.52    133.40 o
  -1   3   4     3569.57     3784.75    256.10 o
   0   3   4      674.49      619.83     10.38 o
   1   3   4     2338.52     1865.66     11.51 o
   2   3   4      165.41      155.38     11.64 o
   3   3   4      303.83      307.82     39.42 o
   4   3   4       86.81       74.90      7.60 o
  -4   4   4      205.99      209.52     15.68 o
  -3   4   4     1294.14     1339.84    123.74 o
  -2   4   4      366.09      408.09     37.32 o
  -1   4   4     2139.59     2267.43    189.57 o
   0   4   4      726.81      694.37     37.97 o
   1   4   4      734.55      670.90     27.11 o
   2   4   4      454.79      383.66      8.54 o
   3   4   4      153.59      147.94     12.67 o
   4   4   4      111.94      108.12     10.58 o
  -4   5   4      226.49      225.79     14.02 o
  -3   5   4      808.26      871.87     43.97 o
  -2   5   4      413.53      442.87    111.19 o
  -1   5   4      574.18      580.29     43.01 o
   0   5   4      621.83      602.72     45.85 o
   1   5   4       70.11       64.25      4.84 o
   2   5   4      344.48      296.68     29.73 o
   3   5   4       59.22       51.55      4.16 o
  -3   6   4      171.13      190.40     21.17 o
  -2   6   4      527.80      566.91      6.52 o
  -1   6   4      355.92      382.63     27.95 o
   0   6   4      609.26      607.49     42.88 o
   1   6   4      333.78      332.63     20.52 o
   2   6   4      256.98      228.70     26.03 o
   3   6   4       76.71       67.22      5.57 o
  -3   7   4      120.57      130.43      5.70 o
  -2   7   4      267.44      285.02      5.80 o
  -1   7   4      244.39      253.66     11.43 o
   0   7   4       82.14       88.81     12.42 o
   1   7   4      154.07      152.38     13.49 o
   2   7   4       13.69        9.06      3.28 o
  -2   8   4       66.64       80.85      5.94 o
  -1   8   4      182.10      199.07     17.05 o
   0   8   4       56.76       66.91      3.41 o
   1   8   4       76.56       77.45      6.30 o
  -2  -8   5       29.56       34.28      3.08 o
  -1  -8   5       63.02       69.16      9.98 o
   0  -8   5      277.72      225.28      7.00 o
   1  -8   5      117.20      109.79      3.53 o
   2  -8   5      377.00      369.39     32.33 o
  -3  -7   5       15.50       15.46      3.17 o
  -2  -7   5      125.69      150.54      4.55 o
  -1  -7   5       80.11       86.62      8.70 o
   0  -7   5      607.88      538.92     22.99 o
   1  -7   5      177.39      158.76      8.82 o
   2  -7   5      245.85      257.58     17.52 o
   3  -7   5      250.82      235.77     18.31 o
  -3  -6   5       24.25       24.12      3.65 o
  -2  -6   5      187.59      214.92      7.68 o
  -1  -6   5      392.86      398.72     45.17 o
   0  -6   5      456.80      413.54      4.34 o
   1  -6   5      591.07      560.91     30.43 o
   2  -6   5      284.50      289.21     21.47 o
   3  -6   5      824.56      847.45     72.57 o
  -4  -5   5       48.71       46.06      7.14 o
  -3  -5   5      200.86      230.54      7.79 o
  -2  -5   5      190.29      202.92      3.50 o
  -1  -5   5     1138.05     1180.53    122.09 o
   0  -5   5      202.00      195.64      4.45 o
   1  -5   5      631.81      627.94     41.27 o
   2  -5   5      938.42      954.48     77.62 o
   3  -5   5      559.12      577.11     38.97 o
   4  -5   5      459.75      436.22     26.35 o
  -4  -4   5       38.08       30.01      5.83 o
  -3  -4   5      355.28      384.67     42.50 o
  -2  -4   5      382.32      414.07     12.33 o
  -1  -4   5     1191.09     1259.21    102.00 o
   0  -4   5     1954.28     1914.86     36.39 o
   1  -4   5     1800.26     1778.82    155.73 o
   2  -4   5     4786.76     4914.97    502.71 o
   3  -4   5      670.03      680.00    198.93 o
   4  -4   5      803.58      758.27     69.30 o
  -4  -3   5      168.73      150.11      6.22 o
  -3  -3   5      398.73      321.58      7.07 o
  -2  -3   5     1634.90     1763.55    261.80 o
  -1  -3   5      324.69      364.97     19.45 o
   0  -3   5     4869.98     4603.70    141.76 o
   1  -3   5     1417.50     1408.09    173.24 o
   2  -3   5     2250.74     2216.46    317.40 o
   3  -3   5      424.18      422.40     54.97 o
   4  -3   5      280.25      258.72     26.42 o
  -5  -2   5       37.38       34.53      5.87 o
  -4  -2   5      232.74      220.76      6.12 o
  -3  -2   5      169.54      148.36      5.69 o
  -2  -2   5     2095.45     1834.90     14.64 o
  -1  -2   5     1104.50     1138.31      9.45 o
   0  -2   5     8132.88     7282.67    422.59 o
   1  -2   5     4462.33     4261.97    455.65 o
   2  -2   5     1106.97     1103.18    165.98 o
   3  -2   5     1620.05     1641.97    127.00 o
   4  -2   5      308.07      298.07     27.33 o
  -5  -1   5       50.69       46.53      3.75 o
  -4  -1   5      361.19      366.69      6.31 o
  -3  -1   5      737.99      757.55      8.02 o
  -2  -1   5     1349.74     1483.16     11.48 o
   0  -1   5     2218.58     2138.79    116.76 o
   1  -1   5     2287.52     2268.98    151.67 o
   2  -1   5      580.89      586.27     29.18 o
   3  -1   5     1119.83     1208.59     10.40 o
   4  -1   5      424.72      423.15     31.10 o
  -5   0   5      111.24      107.40      3.34 o
  -4   0   5      189.11      198.07     11.63 o
  -3   0   5     1323.81     1474.03     34.39 o
  -2   0   5     1092.44     1238.60      6.64 o
  -1   0   5     4512.99     5042.40     22.10 o
   0   0   5     3774.14     3169.88     11.52 o
   1   0   5     2449.69     2462.05      8.71 o
   2   0   5     3224.19     3517.18      8.87 o
   3   0   5      747.21      831.42      5.24 o
   4   0   5      590.80      652.91     33.59 o
  -5   1   5      231.60      236.40     15.03 o
  -4   1   5      341.21      361.57      7.26 o
  -3   1   5     1326.43     1524.76     48.80 o
  -2   1   5     3440.29     3859.37     13.72 o
  -1   1   5     2450.09     2719.51     78.80 o
   0   1   5     9891.01     8318.13    427.74 o
   1   1   5     1910.55     1697.77      7.70 o
   2   1   5     2680.33     2759.62     59.47 o
   3   1   5      507.08      535.50     21.83 o
   4   1   5      251.93      279.87     28.76 o
  -5   2   5      152.21      138.20      8.88 o
  -4   2   5      649.66      683.80     48.54 o
  -3   2   5      511.50      519.71     53.20 o
  -2   2   5     3242.27     3406.93    472.93 o
  -1   2   5      691.45      732.91     25.25 o
   0   2   5     3859.11     3476.06     71.37 o
   1   2   5      824.60      675.05      5.25 o
   2   2   5      500.35      460.92     15.36 o
   3   2   5      590.37      586.30     38.29 o
   4   2   5       79.67       75.31      3.32 o
  -4   3   5      701.46      723.78     53.68 o
  -3   3   5      567.71      594.70     67.94 o
  -2   3   5     1938.00     2039.19    553.93 o
  -1   3   5     2521.29     2641.38    128.99 o
   0   3   5     1297.96     1266.97     14.09 o
   1   3   5     1618.33     1419.13      9.41 o
   2   3   5      371.68      334.23      4.21 o
   3   3   5      485.78      502.65     21.18 o
   4   3   5       66.56       66.82     15.94 o
  -4   4   5      326.11      326.49     18.19 o
  -3   4   5      601.23      635.54     54.65 o
  -2   4   5      370.98      386.16     19.38 o
  -1   4   5     1127.59     1171.92     74.46 o
   0   4   5      114.72      112.57      5.70 o
   1   4   5      688.24      640.07     15.41 o
   2   4   5      419.13      375.14     16.59 o
   3   4   5      128.10      123.40      3.57 o
   4   4   5       72.16       67.63      4.49 o
  -4   5   5      150.98      150.78     10.71 o
  -3   5   5      565.42      602.99     47.53 o
  -2   5   5      703.74      778.65     12.32 o
  -1   5   5      757.05      786.45     51.13 o
   0   5   5      981.20      935.58     66.87 o
   1   5   5      617.25      616.61      5.44 o
   2   5   5      427.02      393.00     19.91 o
   3   5   5       36.56       35.89      3.36 o
  -3   6   5      178.04      184.42      3.52 o
  -2   6   5      538.59      606.39      4.63 o
  -1   6   5      134.39      138.01     11.57 o
   0   6   5      580.74      582.54     45.16 o
   1   6   5      181.65      173.83      8.86 o
   2   6   5       63.58       57.47      4.18 o
   3   6   5       26.90       25.10      3.51 o
  -3   7   5      106.12       99.39      5.65 o
  -2   7   5      304.71      284.79    148.87 o
  -1   7   5      213.55      222.05      9.74 o
   0   7   5      177.61      169.54     12.59 o
   1   7   5       97.11       99.68      9.01 o
   2   7   5        5.33       -3.31      3.31 o
  -1   8   5      145.61      156.29     13.07 o
   0   8   5       19.91       23.23      7.23 o
  -2  -8   6       19.14       22.03      2.65 o
  -1  -8   6      102.05      110.07     10.74 o
   0  -8   6      130.10      107.77      6.73 o
   1  -8   6       51.50       49.28      6.91 o
   2  -8   6      213.36      218.02     10.67 o
  -3  -7   6       19.65       24.31      6.11 o
  -2  -7   6      176.31      201.59      3.94 o
  -1  -7   6      134.83      119.66      6.52 o
   0  -7   6      386.62      345.54      8.76 o
   1  -7   6      185.03      171.63     14.52 o
   2  -7   6      466.28      498.19     34.02 o
   3  -7   6      344.45      357.55     17.33 o
  -3  -6   6       26.24       35.89      3.39 o
  -2  -6   6      222.66      236.40     20.73 o
  -1  -6   6       91.20       94.91      9.20 o
   0  -6   6       63.46       59.29      3.18 o
   1  -6   6      738.26      698.82     50.41 o
   2  -6   6      263.76      255.69     26.85 o
   3  -6   6      718.89      760.12     42.94 o
  -4  -5   6       48.68       52.31      5.96 o
  -3  -5   6      153.55      174.90      4.62 o
  -2  -5   6      206.89      232.22      7.77 o
  -1  -5   6     1027.07     1106.79    118.04 o
   0  -5   6      557.81      529.51      6.23 o
   1  -5   6     3730.97     3675.77    316.57 o
   2  -5   6      852.28      834.30     79.62 o
   3  -5   6      821.37      856.33     56.79 o
   4  -5   6      424.48      390.65     19.72 o
  -4  -4   6       39.59       31.93      6.91 o
  -3  -4   6      391.85      372.26      8.85 o
  -2  -4   6      117.91      121.17      4.58 o
  -1  -4   6     1438.45     1483.02     74.78 o
   0  -4   6     1629.69     1567.78     52.47 o
   1  -4   6     1851.34     1797.20    158.82 o
   2  -4   6     1299.48     1140.41    201.02 o
   3  -4   6      410.35      420.89     43.98 o
   4  -4   6      671.35      670.99    101.81 o
  -4  -3   6       67.51       55.69      5.77 o
  -3  -3   6      441.47      365.71      7.68 o
  -2  -3   6      949.95      903.46     14.17 o
  -1  -3   6     2148.95     2271.89     10.38 o
   0  -3   6     4774.96     4313.43    179.11 o
   1  -3   6      814.47      773.54     85.32 o
   2  -3   6     1897.42     1908.32    291.70 o
   3  -3   6      622.15      617.69     62.55 o
   4  -3   6      390.02      344.69     40.20 o
  -4  -2   6      266.64      237.89      6.46 o
  -3  -2   6      264.33      251.31      7.01 o
  -2  -2   6     1807.33     1748.91    163.03 o
  -1  -2   6     1727.54     1869.51     11.00 o
   0  -2   6     1924.34     1679.09    126.34 o
   1  -2   6     1609.67     1512.21    115.27 o
   2  -2   6     1365.37     1377.61    175.24 o
   3  -2   6     1474.47     1466.00    187.38 o
   4  -2   6      253.68      256.13     20.18 o
  -5  -1   6       38.38       39.26      7.24 o
  -4  -1   6      385.58      398.44     28.07 o
  -3  -1   6      510.44      528.45      4.92 o
  -2  -1   6     1175.41     1283.02     25.24 o
  -1  -1   6     3629.83     3962.67     17.47 o
   0  -1   6      716.28      607.92     29.44 o
   1  -1   6     5248.23     5251.21    364.63 o
   2  -1   6     1162.91     1237.94     58.83 o
   3  -1   6     1234.29     1311.35     47.08 o
   4  -1   6      337.91      329.16      9.96 o
  -5   0   6      126.11      120.11      9.62 o
  -4   0   6      273.87      273.47      3.29 o
  -3   0   6     1628.23     1828.43      7.19 o
  -2   0   6     1008.74     1144.09      9.11 o
   0   0   6     3272.24     2835.00     21.28 o
   1   0   6     4240.60     4264.03     49.50 o
   2   0   6     2260.77     2442.38     22.81 o
   3   0   6      560.97      621.28     10.17 o
   4   0   6      522.45      581.22     14.58 o
  -5   1   6      232.51      210.33     17.20 o
  -4   1   6      199.72      218.61      5.24 o
  -3   1   6     1371.49     1511.58     33.00 o
  -2   1   6     1256.91     1454.43      9.23 o
  -1   1   6     3251.14     3480.77    112.99 o
   0   1   6     3779.13     3105.75     63.91 o
   1   1   6      638.38      546.96     13.24 o
   2   1   6     2279.27     2213.45     47.74 o
   3   1   6      301.18      308.58     14.29 o
   4   1   6      330.30      341.88     27.53 o
  -5   2   6      189.83      177.07     14.20 o
  -4   2   6      465.54      485.54     35.03 o
  -3   2   6      799.27      839.13     81.10 o
  -2   2   6     2911.03     3028.18    297.41 o
  -1   2   6     1253.61     1287.87     46.86 o
   0   2   6     2151.71     1851.46     65.80 o
   1   2   6      674.82      585.53      4.80 o
   2   2   6     1088.97      991.22     38.76 o
   3   2   6      393.10      383.69     42.24 o
   4   2   6       97.28       87.45     13.77 o
  -4   3   6      460.15      475.13     36.83 o
  -3   3   6      385.04      402.24     31.14 o
  -2   3   6     1234.84     1311.60     42.50 o
  -1   3   6      651.26      728.43     11.80 o
   0   3   6      868.12      839.07     23.71 o
   1   3   6     1969.68     1821.06     38.19 o
   2   3   6      462.83      414.51      5.94 o
   3   3   6      373.58      335.90      4.31 o
   4   3   6       54.66       58.10      4.11 o
  -4   4   6      268.65      280.61     15.69 o
  -3   4   6      724.63      766.66     48.21 o
  -2   4   6      361.46      383.87     14.51 o
  -1   4   6     1155.92     1180.46     62.03 o
   0   4   6      843.66      777.55     42.10 o
   1   4   6     1039.55      941.95     22.69 o
   2   4   6      209.61      190.97     11.15 o
   3   4   6       98.44       80.37      4.12 o
  -4   5   6      105.75      104.01     10.85 o
  -3   5   6      626.43      668.62     43.93 o
  -2   5   6      337.14      357.15     17.34 o
  -1   5   6     1110.12     1141.06     56.92 o
   0   5   6     1260.89     1193.19     61.05 o
   1   5   6      254.36      249.24     10.21 o
   2   5   6      252.60      235.94      5.64 o
   3   5   6       38.10       34.22      5.86 o
  -3   6   6      227.84      248.48      4.69 o
  -2   6   6      432.21      451.21     11.55 o
  -1   6   6      226.35      228.28     15.93 o
   0   6   6      352.02      355.49     16.24 o
   1   6   6       10.83       23.83      5.28 o
   2   6   6       75.20       72.82      4.95 o
  -2   7   6      333.38      374.02      4.50 o
  -1   7   6      122.66      122.32      2.96 o
   0   7   6      112.98      113.87      7.70 o
   1   7   6       66.64       62.65      3.87 o
   2   7   6       36.27       31.27      5.20 o
  -1   8   6       57.98       58.70      5.59 o
   0   8   6       13.80       16.42      2.81 o
  -1  -8   7       83.33       79.76      4.89 o
   0  -8   7       93.44       76.08      8.17 o
   1  -8   7       90.25       97.66     13.59 o
   2  -8   7      286.84      259.26     16.82 o
  -2  -7   7       64.69       72.05      4.05 o
  -1  -7   7        8.89        9.53      3.71 o
   0  -7   7      411.67      403.59     37.53 o
   1  -7   7      160.43      159.70      5.60 o
   2  -7   7      565.41      557.12     35.45 o
   3  -7   7      266.74      266.22     20.91 o
  -3  -6   7       23.47       26.54      4.16 o
  -2  -6   7      198.69      217.21     15.24 o
  -1  -6   7       96.25       90.93      7.70 o
   0  -6   7      907.25      834.83      5.30 o
   1  -6   7      661.51      671.64     43.02 o
   2  -6   7      329.26      333.66     23.62 o
   3  -6   7      681.94      717.25     49.78 o
  -4  -5   7       50.67       54.02      7.07 o
  -3  -5   7       61.82       65.94      5.69 o
  -2  -5   7      235.74      254.01     14.50 o
  -1  -5   7     1201.20     1210.98     76.46 o
   0  -5   7     1103.67     1032.22      4.48 o
   1  -5   7     1920.79     1963.96    147.98 o
   2  -5   7      654.54      635.93     41.46 o
   3  -5   7      985.04      983.88     62.04 o
   4  -5   7      255.16      245.98     14.98 o
  -4  -4   7       47.96       47.86      7.03 o
  -3  -4   7      318.97      336.56      9.85 o
  -2  -4   7      326.78      353.13      5.78 o
  -1  -4   7     1808.38     1902.76     95.41 o
   0  -4   7      633.89      624.03     37.06 o
   1  -4   7      812.40      848.85     68.83 o
   2  -4   7     1067.67     1078.77    115.18 o
   3  -4   7      335.93      317.43     38.48 o
   4  -4   7      468.61      432.19     67.68 o
  -4  -3   7       63.75       65.59     11.34 o
  -3  -3   7      446.26      364.97      9.13 o
  -1  -3   7     1044.81     1101.01      8.68 o
   0  -3   7     2688.45     2511.63    185.16 o
   1  -3   7     1180.20     1174.52    110.72 o
   2  -3   7     2487.00     2525.18    293.66 o
   3  -3   7      539.00      558.31     69.19 o
   4  -3   7      470.53      444.10     37.48 o
  -4  -2   7      217.16      219.72     31.76 o
  -3  -2   7      202.40      197.79     15.62 o
  -2  -2   7     1738.11     1771.13    196.23 o
  -1  -2   7      249.23      243.69      6.32 o
   0  -2   7     2846.49     2559.66    155.70 o
   1  -2   7     1610.62     1602.23    115.73 o
   2  -2   7     1051.10     1068.56     75.18 o
   3  -2   7     1143.87     1151.63     84.60 o
   4  -2   7      254.43      231.90     29.26 o
  -5  -1   7       42.74       39.99      6.32 o
  -4  -1   7      400.98      429.34     35.54 o
  -3  -1   7      361.52      384.62     14.36 o
  -2  -1   7     2139.81     2408.55     10.48 o
  -1  -1   7     3133.57     2965.02    211.72 o
   0  -1   7     2792.14     2680.38     64.09 o
   1  -1   7     5400.66     5448.03    281.50 o
   2  -1   7      914.96      971.90     47.93 o
   3  -1   7     1653.27     1728.79     75.83 o
   4  -1   7      300.36      297.57     24.79 o
  -5   0   7       85.50       91.71     16.66 o
  -4   0   7      313.74      339.56     19.50 o
  -3   0   7     1167.43     1355.15     23.22 o
  -2   0   7     1561.66     1713.71     10.16 o
   0   0   7     1018.06      932.97     16.03 o
   1   0   7     3964.24     3701.69     54.62 o
   2   0   7     1118.77     1167.70     30.90 o
   3   0   7      693.79      734.69      6.84 o
   4   0   7      375.98      389.07     24.35 o
  -5   1   7      181.94      164.06      9.55 o
  -4   1   7      216.35      234.72     10.78 o
  -3   1   7     1370.39     1563.16      7.13 o
  -2   1   7      995.28     1090.31      8.56 o
  -1   1   7     1219.71     1166.38     62.52 o
   0   1   7     1296.99     1128.41     23.55 o
   1   1   7     1650.43     1491.99     36.18 o
   2   1   7     1549.49     1489.19     19.99 o
   3   1   7      352.81      350.55      3.90 o
   4   1   7      282.71      283.43     15.86 o
  -4   2   7      381.59      389.77     26.25 o
  -3   2   7      727.94      752.51     84.55 o
  -2   2   7     1528.76     1637.26     67.57 o
  -1   2   7      757.75      759.02     32.35 o
   0   2   7     3864.23     3446.23    150.47 o
   1   2   7     1398.81     1354.26      6.53 o
   2   2   7      773.10      696.67      4.97 o
   3   2   7      303.68      286.45     34.05 o
   4   2   7       52.18       54.61      4.53 o
  -4   3   7      411.64      423.67     17.83 o
  -3   3   7      143.27      144.22     12.49 o
  -2   3   7      661.76      701.92     21.05 o
  -1   3   7     1027.33     1054.18     17.28 o
   0   3   7     1348.14     1278.12     14.19 o
   1   3   7     1065.18     1020.56     19.78 o
   2   3   7      230.15      200.46     13.79 o
   3   3   7      363.62      346.76      5.55 o
   4   3   7       43.38       41.10      3.02 o
  -4   4   7      345.80      334.49     37.80 o
  -3   4   7      530.50      547.91     21.45 o
  -2   4   7      907.54      972.77     14.16 o
  -1   4   7     3020.09     3021.65     59.01 o
   0   4   7      550.53      479.63     11.57 o
   1   4   7      869.46      840.62     49.66 o
   2   4   7      171.26      160.90      4.43 o
   3   4   7      120.15      113.39      8.74 o
  -4   5   7      106.22       99.62      5.77 o
  -3   5   7      478.77      501.04      6.24 o
  -2   5   7      303.11      320.32      4.12 o
  -1   5   7      759.81      765.09     26.12 o
   0   5   7       93.73       91.40      6.36 o
   1   5   7      197.57      189.09      3.78 o
   2   5   7      188.63      186.12      4.49 o
   3   5   7       35.96       28.50      5.46 o
  -3   6   7      335.13      373.09      5.10 o
  -2   6   7      375.20      385.65      6.05 o
  -1   6   7      178.83      174.52      7.23 o
   0   6   7      237.12      233.02     10.48 o
   1   6   7      102.93      106.29      6.93 o
   2   6   7      101.98      109.52      4.24 o
  -2   7   7      139.04      140.14      3.97 o
  -1   7   7       38.37       39.22      3.17 o
   0   7   7      100.96       98.63      3.53 o
   1   7   7       62.31       63.04      4.22 o
  -1  -8   8      112.24      114.82      4.38 o
   0  -8   8      105.47      103.66      7.76 o
   1  -8   8      183.48      180.94     13.67 o
  -2  -7   8       16.85        9.49      9.80 o
  -1  -7   8       66.81       62.59      4.17 o
   0  -7   8      330.46      335.72     40.69 o
   1  -7   8       94.58       94.50      8.67 o
   2  -7   8      593.59      611.98     37.72 o
  -3  -6   8       25.37       24.82      3.58 o
  -2  -6   8      394.46      430.88      6.39 o
  -1  -6   8      441.07      465.30     31.69 o
   0  -6   8     1002.16     1008.21     93.78 o
   1  -6   8      691.18      697.29     42.88 o
   2  -6   8      613.19      632.47     37.76 o
   3  -6   8      398.63      393.70     15.57 o
  -4  -5   8       45.86       48.37      5.81 o
  -3  -5   8       58.01       63.83      4.99 o
  -2  -5   8      333.95      358.63      4.90 o
  -1  -5   8      540.53      569.94     27.65 o
   0  -5   8      218.12      224.89     13.11 o
   1  -5   8     1255.84     1250.50     81.33 o
   2  -5   8      326.23      345.96     17.11 o
   3  -5   8      648.25      699.99     48.69 o
  -4  -4   8       59.86       60.27      8.67 o
  -3  -4   8      421.75      455.00     29.31 o
  -2  -4   8      325.97      326.17      4.73 o
  -1  -4   8     1502.89     1557.74      9.35 o
   0  -4   8      729.49      726.91     44.82 o
   1  -4   8     1625.10     1598.84    115.48 o
   2  -4   8      919.17      951.69    104.28 o
   3  -4   8      398.79      394.99     32.21 o
   4  -4   8      534.85      489.38     60.88 o
  -4  -3   8       39.15       33.10      7.81 o
  -3  -3   8      450.48      457.84     62.45 o
  -2  -3   8      263.30      284.60      6.17 o
  -1  -3   8      727.15      717.15      7.88 o
   0  -3   8     1976.15     1909.13    135.18 o
   1  -3   8      487.70      479.67     33.81 o
   2  -3   8     2152.48     2197.22    300.39 o
   3  -3   8      393.48      396.76     37.81 o
   4  -3   8      585.33      537.59     69.52 o
  -4  -2   8      129.61      128.30     10.42 o
  -3  -2   8      324.66      335.79     33.00 o
  -2  -2   8     1531.57     1620.92     95.02 o
  -1  -2   8      886.20      943.28      8.51 o
   0  -2   8     4649.83     4228.53    300.47 o
   1  -2   8     1141.78     1191.17     69.83 o
   2  -2   8     2408.80     2425.77    165.72 o
   3  -2   8      971.33      948.85    103.82 o
   4  -2   8      353.62      343.02     30.27 o
  -4  -1   8      442.90      440.88      6.66 o
  -3  -1   8      538.49      588.49     26.97 o
  -2  -1   8     2412.04     2659.42     21.85 o
  -1  -1   8     1514.20     1499.72     57.73 o
   0  -1   8     2856.20     2574.97     55.36 o
   1  -1   8     2809.26     2796.93    108.40 o
   2  -1   8     1063.63     1098.39     38.81 o
   3  -1   8     1136.40     1200.09     33.17 o
   4  -1   8      180.55      170.75     11.87 o
  -4   0   8      339.27      377.92     27.08 o
  -3   0   8      729.64      803.71      9.66 o
  -2   0   8      542.13      588.36      7.79 o
  -1   0   8     2100.41     1927.78     18.37 o
   0   0   8     2055.74     1822.80     32.15 o
   1   0   8     3040.50     2854.62     41.40 o
   2   0   8     1193.84     1204.60      6.74 o
   3   0   8      709.27      729.26     19.28 o
   4   0   8      252.80      263.25      3.76 o
  -4   1   8      253.31      271.21      8.17 o
  -3   1   8     1071.43     1193.53      8.37 o
  -2   1   8      545.89      608.47      7.13 o
  -1   1   8     2529.95     2457.78    133.27 o
   0   1   8     2833.72     2620.66     32.56 o
   1   1   8      651.98      635.71      5.45 o
   2   1   8     1226.47     1172.94      6.92 o
   3   1   8      121.43      118.20      3.58 o
   4   1   8      154.68      147.03      5.86 o
  -4   2   8      119.16      124.00     10.68 o
  -3   2   8      266.81      273.59     25.78 o
  -2   2   8     1252.81     1337.28     43.84 o
  -1   2   8     1159.47     1122.33     41.42 o
   0   2   8     2910.99     2651.47     45.56 o
   1   2   8      459.94      414.44     24.26 o
   2   2   8     1165.63     1096.80     30.34 o
   3   2   8      197.08      188.76      8.16 o
   4   2   8      117.88       99.00      6.72 o
  -4   3   8      358.86      354.64     14.26 o
  -3   3   8      342.05      358.70     26.73 o
  -2   3   8     2534.97     2666.46     69.98 o
  -1   3   8      780.68      749.96     35.09 o
   0   3   8     1196.49     1117.27     51.94 o
   1   3   8      685.74      666.38      8.60 o
   2   3   8      289.81      289.21     11.32 o
   3   3   8      229.11      200.07     10.82 o
  -4   4   8      296.57      305.52     22.82 o
  -3   4   8      451.09      473.58      9.98 o
  -2   4   8      959.36      993.83     44.77 o
  -1   4   8      603.16      582.64     22.58 o
   0   4   8      421.50      397.32     16.94 o
   1   4   8      786.25      770.19      5.06 o
   2   4   8      132.86      138.01      7.82 o
   3   4   8      146.69      142.94     18.47 o
  -3   5   8      485.05      505.38      6.66 o
  -2   5   8      184.55      189.91     10.67 o
  -1   5   8      346.88      335.08      4.82 o
   0   5   8      271.29      269.05      7.78 o
   1   5   8      234.34      247.24     16.31 o
   2   5   8      111.80      102.29      7.92 o
   3   5   8       37.67       30.74      5.69 o
  -3   6   8      186.42      157.26      4.36 o
  -2   6   8      148.18      146.20      2.99 o
  -1   6   8      158.09      160.51      4.09 o
   0   6   8      303.14      294.70      7.39 o
   1   6   8       50.01       45.67      4.00 o
   2   6   8       70.68       74.91      5.11 o
  -2   7   8      173.44      173.00      5.47 o
  -1   7   8       65.61       63.13      3.30 o
   0   7   8      134.59      137.43      3.18 o
   1   7   8       34.61       33.21      3.75 o
  -1  -8   9      101.97      104.19     10.09 o
   0  -8   9       54.95       53.97      5.71 o
   1  -8   9      255.75      267.84     13.48 o
  -2  -7   9      105.11      116.97      5.40 o
  -1  -7   9      171.99      175.75     10.80 o
   0  -7   9      366.24      368.75     35.84 o
   1  -7   9      177.03      180.22      3.40 o
   2  -7   9      331.88      318.96     15.84 o
  -3  -6   9       43.36       54.61      5.04 o
  -2  -6   9      295.46      323.50      4.88 o
  -1  -6   9      106.05      113.31      3.77 o
   0  -6   9      770.55      782.77     71.24 o
   1  -6   9      413.20      417.34     19.33 o
   2  -6   9      395.51      396.90     15.44 o
   3  -6   9      569.59      561.29     31.91 o
  -3  -5   9       74.56       80.21      4.96 o
  -2  -5   9      313.39      318.06      4.67 o
  -1  -5   9      333.61      348.59      6.14 o
   0  -5   9      384.77      359.54     17.09 o
   1  -5   9      975.48      976.34     63.08 o
   2  -5   9      199.51      209.56      7.03 o
   3  -5   9      928.48      909.46     51.87 o
  -4  -4   9       68.54       63.97      6.60 o
  -3  -4   9      196.85      232.96      5.62 o
  -2  -4   9      147.25      137.58      4.02 o
  -1  -4   9     1321.51     1348.74      8.04 o
   0  -4   9      317.86      304.94     13.99 o
   1  -4   9     1826.49     1859.53    132.82 o
   2  -4   9      624.52      647.49     70.88 o
   3  -4   9      638.99      632.07     75.21 o
   4  -4   9      309.88      279.97     55.95 o
  -4  -3   9       36.40       33.73      4.06 o
  -3  -3   9      381.68      392.77     20.13 o
  -2  -3   9      239.70      233.03      4.55 o
  -1  -3   9     1413.72     1395.53      8.49 o
   0  -3   9     1102.53     1019.54     65.21 o
   1  -3   9     1485.02     1463.65     77.97 o
   2  -3   9     1770.00     1721.54    202.40 o
   3  -3   9      503.45      478.42     36.61 o
   4  -3   9      551.47      533.19     24.85 o
  -4  -2   9      163.33      174.35     25.35 o
  -3  -2   9      473.03      493.96     35.56 o
  -2  -2   9     1181.32     1312.87      9.47 o
  -1  -2   9     1147.08     1206.90      9.37 o
   0  -2   9     3303.38     3163.72    106.10 o
   1  -2   9     1536.82     1579.03    101.94 o
   2  -2   9     1754.36     1775.66     86.03 o
   3  -2   9      713.19      692.64     51.09 o
   4  -2   9      264.15      247.14     21.52 o
  -4  -1   9      343.04      361.74     31.62 o
  -3  -1   9      230.07      249.72      7.46 o
  -2  -1   9     1409.14     1492.69      7.00 o
  -1  -1   9     1788.31     1657.81     48.46 o
   0  -1   9     2280.78     2096.82     35.52 o
   1  -1   9     2595.29     2467.27     66.47 o
   2  -1   9      849.37      876.93     29.66 o
   3  -1   9      900.97      925.37     32.79 o
   4  -1   9      107.19      105.59      5.07 o
  -4   0   9      298.26      304.89     18.29 o
  -3   0   9      353.25      376.21     15.80 o
  -2   0   9      710.04      776.81      6.47 o
  -1   0   9     3176.76     2848.16     62.23 o
   0   0   9      466.79      455.46      9.97 o
   1   0   9     2900.21     2748.51     21.90 o
   2   0   9      502.98      514.69      3.63 o
   3   0   9      448.90      459.99      5.73 o
   4   0   9      179.27      196.96      4.54 o
  -4   1   9       94.22       98.44     10.04 o
  -3   1   9      916.36     1059.91      8.16 o
  -2   1   9      780.18      813.82     40.13 o
  -1   1   9     3079.87     2760.27    195.38 o
   0   1   9      807.48      759.73      5.29 o
   1   1   9     1569.21     1499.26     10.94 o
   2   1   9      611.32      589.04     24.75 o
   3   1   9      130.13      129.74      5.24 o
   4   1   9      240.06      222.19      6.04 o
  -4   2   9      102.74      100.67      9.52 o
  -3   2   9      888.95      953.44     87.45 o
  -2   2   9      898.63      899.65     59.05 o
  -1   2   9      817.26      756.82     48.01 o
   0   2   9     1731.12     1580.24     30.88 o
   1   2   9      652.97      680.81     27.93 o
   2   2   9      817.64      802.02     10.70 o
   3   2   9      283.94      261.57      3.41 o
   4   2   9      201.18      173.05     12.70 o
  -4   3   9      400.58      400.38     21.45 o
  -3   3   9      652.26      694.25     34.25 o
  -2   3   9     1137.01     1179.97     84.33 o
  -1   3   9      648.98      601.64     34.82 o
   0   3   9     1434.03     1324.33      5.95 o
   1   3   9      440.70      449.55      4.40 o
   2   3   9      285.83      286.69      3.46 o
   3   3   9      216.82      214.04      7.61 o
  -4   4   9      301.55      306.93     17.41 o
  -3   4   9      208.81      219.03      5.69 o
  -2   4   9      272.93      269.67     17.13 o
  -1   4   9      654.20      647.21     32.94 o
   0   4   9      349.65      320.62      3.71 o
   1   4   9      488.69      492.31      4.50 o
   2   4   9      161.81      177.33     21.08 o
   3   4   9      141.57      130.68     13.91 o
  -3   5   9      288.31      293.56      4.78 o
  -2   5   9      165.55      171.68     13.16 o
  -1   5   9      680.09      674.39      6.41 o
   0   5   9      141.70      131.52      3.17 o
   1   5   9      201.95      220.35      4.23 o
   2   5   9       84.45       89.77      3.50 o
  -3   6   9      166.52      159.65      5.94 o
  -2   6   9      108.60       94.31      6.17 o
  -1   6   9      172.20      175.37      3.69 o
   0   6   9      136.91      125.52      8.71 o
   1   6   9       56.08       55.79      3.44 o
   2   6   9       79.07       76.60      5.56 o
  -1   7   9       70.48       61.95      2.83 o
   0   7   9      142.19      129.88      7.79 o
  -1  -8  10      100.98       99.04      4.26 o
   0  -8  10       49.99       49.37      6.67 o
   1  -8  10      146.15      144.19     16.51 o
  -2  -7  10       61.78       63.79      3.99 o
  -1  -7  10      202.46      208.37      5.78 o
   0  -7  10      319.15      320.21     26.96 o
   1  -7  10       91.27       89.76      7.46 o
   2  -7  10      501.99      506.19     25.22 o
  -3  -6  10       29.79       31.70      3.66 o
  -2  -6  10      120.87      121.10      5.45 o
  -1  -6  10       53.92       55.48      5.21 o
   0  -6  10      566.32      559.59     43.24 o
   1  -6  10      144.85      151.95      7.17 o
   2  -6  10      820.83      874.14     33.48 o
   3  -6  10      340.21      326.79      9.33 o
  -3  -5  10       33.90       36.67      5.02 o
  -2  -5  10      376.27      395.05      5.03 o
  -1  -5  10      253.57      254.25      5.83 o
   0  -5  10      634.91      640.82     28.45 o
   1  -5  10      731.26      771.94     35.59 o
   2  -5  10      373.32      382.78     18.93 o
   3  -5  10      486.76      466.15    132.41 o
  -4  -4  10       48.69       45.21      4.04 o
  -3  -4  10       86.71       95.25      5.30 o
  -2  -4  10      206.93      226.44      5.73 o
  -1  -4  10      747.55      726.64      7.38 o
   0  -4  10      485.31      474.63     18.46 o
   1  -4  10     1509.90     1519.25     79.30 o
   2  -4  10      599.16      579.25     57.38 o
   3  -4  10      658.07      640.79     76.83 o
  -4  -3  10       53.39       47.90      5.95 o
  -3  -3  10      421.19      454.55      6.48 o
  -2  -3  10      376.24      395.27      6.39 o
  -1  -3  10     1505.94     1549.35      9.69 o
   0  -3  10     1610.54     1525.60     34.43 o
   1  -3  10     1283.57     1252.97     51.82 o
   2  -3  10     1755.05     1723.69    143.28 o
   3  -3  10      429.31      417.36     34.78 o
   4  -3  10      465.19      417.10     36.70 o
  -4  -2  10       94.92       96.19     10.58 o
  -3  -2  10      392.44      400.81     35.24 o
  -2  -2  10     1015.11     1083.51      8.74 o
  -1  -2  10      722.75      723.63      7.81 o
   0  -2  10     2832.64     2650.60     80.05 o
   1  -2  10      711.41      738.87     28.84 o
   2  -2  10     1599.79     1666.18     65.36 o
   3  -2  10      279.75      293.40     17.68 o
   4  -2  10      221.01      204.79     25.36 o
  -4  -1  10      169.37      174.13     18.02 o
  -3  -1  10      158.75      168.68      9.37 o
  -2  -1  10     1774.56     1752.13    104.55 o
  -1  -1  10      613.33      558.20     12.83 o
   0  -1  10     3126.41     2948.82     34.71 o
   1  -1  10     1733.91     1647.37     21.82 o
   2  -1  10      699.64      699.47     16.72 o
   3  -1  10      669.31      674.14     24.78 o
   4  -1  10      155.81      150.44     12.54 o
  -4   0  10      305.10      330.73     20.14 o
  -3   0  10      418.34      454.39     23.67 o
  -2   0  10     1229.08     1284.17     20.27 o
  -1   0  10     1092.92      963.27     39.16 o
   0   0  10      971.15      974.66     12.04 o
   1   0  10     1206.89     1138.08     18.89 o
   2   0  10       94.94       96.03      4.82 o
   3   0  10      546.00      555.04      9.10 o
   4   0  10      145.16      132.26      2.70 o
  -4   1  10      175.90      182.55      6.57 o
  -3   1  10      712.26      788.29      7.86 o
  -2   1  10      463.31      452.41     24.65 o
  -1   1  10     2055.68     1749.29    169.37 o
   0   1  10     1260.00     1247.67     54.47 o
   1   1  10     1248.49     1225.95     10.06 o
   2   1  10      889.67      851.13     30.11 o
   3   1  10      547.52      527.53      4.26 o
   4   1  10      224.09      231.63      4.61 o
  -4   2  10      264.16      264.49     13.80 o
  -3   2  10      732.35      780.76     64.36 o
  -2   2  10      684.37      678.33     59.25 o
  -1   2  10     1121.47     1026.32     92.06 o
   0   2  10     1080.41     1089.32     22.32 o
   1   2  10      351.46      359.19     11.84 o
   2   2  10      837.76      802.55      8.85 o
   3   2  10      155.72      143.82      3.13 o
  -4   3  10      219.73      216.27     17.88 o
  -3   3  10      170.48      176.37      5.55 o
  -2   3  10      943.19      914.62    101.63 o
  -1   3  10      452.23      415.36     24.63 o
   0   3  10      951.22      919.16      7.31 o
   1   3  10      544.49      551.82     11.81 o
   2   3  10      415.32      425.35     10.29 o
   3   3  10      115.87      106.40      4.70 o
  -4   4  10      229.04      205.99      6.28 o
  -3   4  10      135.76      149.59      4.12 o
  -2   4  10      645.89      641.19     49.28 o
  -1   4  10      361.95      336.71     32.09 o
   0   4  10      296.45      286.13      4.75 o
   1   4  10      458.83      492.79      4.86 o
   2   4  10       55.86       54.85      3.82 o
   3   4  10       66.29       66.22      8.19 o
  -3   5  10      175.02      179.17      5.73 o
  -2   5  10      154.23      148.76     11.72 o
  -1   5  10      340.18      315.72     17.53 o
   0   5  10      106.32      102.86      4.83 o
   1   5  10      232.21      241.05      3.89 o
   2   5  10       37.90       48.56      3.37 o
  -2   6  10      112.22      106.40      8.45 o
  -1   6  10      247.78      232.62     22.89 o
   0   6  10      155.81      156.48     10.67 o
   1   6  10       93.18      101.77      3.34 o
  -1   7  10       55.29       42.57      3.44 o
   0   7  10       78.90       79.06      5.97 o
   0  -8  11       11.47       12.56      2.88 o
  -2  -7  11       17.08       20.41      3.75 o
  -1  -7  11      165.60      165.85      4.48 o
   0  -7  11      139.00      140.22     12.01 o
   1  -7  11      336.52      354.14     15.79 o
   2  -7  11      442.32      467.85     12.73 o
  -3  -6  11       40.51       47.08      5.28 o
  -2  -6  11      119.38      130.03      5.47 o
  -1  -6  11       99.44      105.88      5.23 o
   0  -6  11      460.13      467.74     23.34 o
   1  -6  11      196.83      200.93      6.88 o
   2  -6  11      418.15      408.13     18.84 o
  -3  -5  11       26.40       29.62      5.00 o
  -2  -5  11      280.33      299.19      4.73 o
  -1  -5  11      171.20      197.00      5.66 o
   0  -5  11      556.45      569.04     20.09 o
   1  -5  11      605.27      622.48     16.17 o
   2  -5  11      333.36      329.71     17.65 o
   3  -5  11      546.34      534.23    143.72 o
  -4  -4  11       65.24       64.67      5.40 o
  -3  -4  11      118.16      121.19      5.24 o
  -2  -4  11      287.24      302.72      5.96 o
  -1  -4  11      930.22      942.67      7.82 o
   0  -4  11      483.44      440.56     14.59 o
   1  -4  11     1931.31     1860.38     75.25 o
   2  -4  11      562.49      565.80     45.16 o
   3  -4  11      714.51      715.58     59.19 o
  -4  -3  11       57.84       55.80      5.24 o
  -3  -3  11      374.85      386.53      6.40 o
  -2  -3  11      174.55      200.79      5.68 o
  -1  -3  11     1442.00     1459.83      9.34 o
   0  -3  11      713.17      660.75      6.28 o
   1  -3  11     1408.98     1395.32     39.97 o
   2  -3  11      786.27      806.58     84.07 o
   3  -3  11      246.03      251.21      6.96 o
  -4  -2  11       47.80       43.28      5.10 o
  -3  -2  11      477.48      499.60     27.22 o
  -2  -2  11      554.62      576.94      7.19 o
  -1  -2  11     1356.70     1294.09     68.42 o
   0  -2  11     2523.11     2436.67     44.86 o
   1  -2  11      607.29      628.85     12.47 o
   2  -2  11     1150.56     1204.80     33.95 o
   3  -2  11      261.15      262.42      8.67 o
   4  -2  11      302.47      262.24     16.89 o
  -4  -1  11      164.30      166.74     11.21 o
  -3  -1  11      251.50      257.03      5.81 o
  -2  -1  11      900.72      876.29     45.82 o
  -1  -1  11      588.66      547.56     26.11 o
   0  -1  11     1490.90     1454.16     22.84 o
   1  -1  11      216.71      215.81      3.01 o
   2  -1  11      731.61      709.14     26.53 o
   3  -1  11      574.37      557.48     10.44 o
   4  -1  11      159.38      141.36      6.20 o
  -4   0  11      298.96      304.23     14.41 o
  -3   0  11      275.37      285.42      6.41 o
  -2   0  11     1032.07     1021.93     13.28 o
  -1   0  11     1409.14     1267.81     69.68 o
   0   0  11      663.29      668.84      4.83 o
   1   0  11     1243.04     1207.55     21.50 o
   2   0  11      771.61      756.23     13.19 o
   3   0  11      602.60      598.96      6.68 o
   4   0  11      102.46      103.23     10.87 o
  -4   1  11      206.41      221.40     13.66 o
  -3   1  11      494.69      537.70     27.66 o
  -2   1  11      481.70      474.61     16.73 o
  -1   1  11     1464.74     1251.09    139.81 o
   0   1  11      483.20      469.26      8.02 o
   1   1  11     1755.52     1770.76      9.64 o
   2   1  11      894.71      881.15     18.21 o
   3   1  11      245.07      244.81      3.43 o
  -4   2  11       98.47      110.16      8.94 o
  -3   2  11      629.95      695.67      7.25 o
  -2   2  11      488.99      467.86     36.37 o
  -1   2  11      775.46      714.86     49.50 o
   0   2  11     1145.88     1096.49     29.05 o
   1   2  11      612.07      629.43     12.61 o
   2   2  11      462.16      461.68     13.73 o
   3   2  11       37.20       40.11     16.72 o
  -4   3  11      102.39      105.43      4.21 o
  -3   3  11      295.70      324.40      6.07 o
  -2   3  11      599.00      519.51     72.10 o
  -1   3  11      302.35      276.02     18.96 o
   0   3  11     1262.07     1252.82     11.42 o
   1   3  11      217.02      237.13      4.37 o
   2   3  11      234.04      252.32     10.07 o
   3   3  11       81.51       97.91      5.07 o
  -3   4  11      132.11      122.58      4.15 o
  -2   4  11      427.33      369.50     60.84 o
  -1   4  11      224.94      204.20     20.26 o
   0   4  11      368.43      371.49     11.63 o
   1   4  11      133.56      149.13      7.36 o
   2   4  11       57.50       61.77      2.84 o
  -3   5  11      136.52      134.91      5.83 o
  -2   5  11      195.48      176.31     13.83 o
  -1   5  11      324.82      311.00     15.85 o
   0   5  11      151.41      158.43      3.76 o
   1   5  11      182.97      220.11      7.77 o
   2   5  11       61.34       53.75      3.47 o
  -2   6  11      103.54       92.53      4.33 o
  -1   6  11      185.21      181.30     12.98 o
   0   6  11      106.05      102.31      2.89 o
   1   6  11       53.97       63.27      4.76 o
  -2  -7  12       14.24       21.53      5.32 o
  -1  -7  12      143.65      143.85      5.54 o
   0  -7  12      144.17      134.05      6.04 o
   1  -7  12      205.21      199.93      6.57 o
  -2  -6  12       77.22       68.15      5.48 o
  -1  -6  12       89.86       77.32      3.86 o
   0  -6  12      395.55      407.70     14.55 o
   1  -6  12       89.81       91.30      2.40 o
   2  -6  12      429.69      419.39     13.84 o
  -3  -5  12       29.57       29.79      5.21 o
  -2  -5  12      278.33      306.57      6.28 o
  -1  -5  12      136.23      132.18      5.41 o
   0  -5  12      868.78      830.51     13.16 o
   1  -5  12      565.90      589.13     11.40 o
   2  -5  12      490.66      503.47    127.05 o
   3  -5  12      512.50      513.15     23.78 o
  -3  -4  12       56.85       64.01      5.06 o
  -2  -4  12      343.92      336.27      5.03 o
  -1  -4  12      630.37      599.72      5.79 o
   0  -4  12      666.36      611.30     11.92 o
   1  -4  12     1262.10     1302.21     43.53 o
   2  -4  12      238.05      242.10      3.51 o
   3  -4  12      647.43      651.85     45.03 o
  -4  -3  12       63.56       69.29      5.32 o
  -3  -3  12      242.85      241.48      5.90 o
  -2  -3  12      293.12      314.16      6.26 o
  -1  -3  12     1478.06     1429.69      8.29 o
   0  -3  12      418.53      406.98      9.16 o
   1  -3  12      862.20      914.32     48.82 o
   2  -3  12      411.48      428.72     25.59 o
   3  -3  12      372.23      354.86     30.29 o
  -4  -2  12       46.79       48.00      4.13 o
  -3  -2  12      373.34      382.79      5.44 o
  -2  -2  12      480.10      462.24      5.97 o
  -1  -2  12      988.01      943.77     42.70 o
   0  -2  12      672.39      657.16      8.89 o
   1  -2  12      593.03      600.86      7.67 o
   2  -2  12     1258.25     1247.87     23.77 o
   3  -2  12      314.64      320.91     12.77 o
  -4  -1  12      128.60      122.78      4.72 o
  -3  -1  12      241.26      250.48      4.06 o
  -2  -1  12      832.60      800.87     49.87 o
  -1  -1  12      155.83      148.71      4.22 o
   0  -1  12      731.56      735.76      8.20 o
   1  -1  12      763.78      733.73     15.61 o
   2  -1  12      784.34      774.55     19.12 o
   3  -1  12      347.41      347.62      3.70 o
  -4   0  12      219.65      221.65     11.83 o
  -3   0  12      196.75      203.51      5.70 o
  -2   0  12      921.66      870.86      7.13 o
  -1   0  12      687.61      600.52     53.49 o
   0   0  12     1638.46     1641.11     24.64 o
   1   0  12     2581.39     2525.19     25.08 o
   2   0  12      456.65      455.20     16.64 o
   3   0  12      518.80      487.53      5.87 o
  -4   1  12      193.66      199.50      4.99 o
  -3   1  12      360.56      365.95      5.82 o
  -2   1  12      303.12      295.41      6.10 o
  -1   1  12     1294.77     1097.88    101.33 o
   0   1  12      639.68      646.12     13.71 o
   1   1  12     1043.01     1064.00     19.80 o
   2   1  12      113.94      124.77      3.05 o
   3   1  12      208.14      201.34      6.30 o
  -4   2  12       91.94       86.46      3.42 o
  -3   2  12      491.13      538.51      7.04 o
  -2   2  12      288.78      264.79     20.10 o
  -1   2  12     1479.69     1294.31    107.43 o
   0   2  12      670.43      677.40     15.71 o
   1   2  12      401.70      422.41      3.52 o
   2   2  12      331.04      345.88     20.93 o
   3   2  12      105.06      102.28      3.52 o
  -3   3  12      263.84      267.74      6.05 o
  -2   3  12      373.50      337.15     33.79 o
  -1   3  12      374.13      358.08     12.32 o
   0   3  12      341.05      374.82      7.73 o
   1   3  12      105.59      120.28      3.46 o
   2   3  12      220.53      237.87      8.46 o
   3   3  12       58.34       48.44      3.54 o
  -3   4  12      102.38      103.72      5.47 o
  -2   4  12      360.12      317.79     27.78 o
  -1   4  12      209.45      200.94      8.63 o
   0   4  12      267.33      265.35      3.79 o
   1   4  12      228.75      273.45      5.12 o
   2   4  12      106.22      116.90      3.35 o
  -2   5  12      204.53      193.90     20.20 o
  -1   5  12      303.35      289.50     14.73 o
   0   5  12      112.99      117.45      4.02 o
   1   5  12      166.99      188.50      3.76 o
  -1   6  12      136.89      127.52      4.27 o
   0   6  12       28.68       29.91      3.62 o
  -1  -7  13      135.64      130.95      5.37 o
   0  -7  13       35.80       31.62      3.14 o
   1  -7  13      153.84      147.25      5.60 o
  -2  -6  13       43.24       50.26      5.17 o
  -1  -6  13      158.73      148.02      4.09 o
   0  -6  13      355.10      337.30      6.67 o
   1  -6  13      157.62      163.58      3.20 o
   2  -6  13      531.24      521.13     15.74 o
  -3  -5  13       40.25       40.21      3.81 o
  -2  -5  13      293.68      332.46      6.22 o
  -1  -5  13      217.26      201.52      5.51 o
   0  -5  13      850.28      819.73     13.65 o
   1  -5  13      260.74      260.47      5.80 o
   2  -5  13      550.28      564.25    142.31 o
  -3  -4  13       52.94       41.44      3.76 o
  -2  -4  13      401.09      414.91      5.39 o
  -1  -4  13      306.80      314.16      5.79 o
   0  -4  13      322.79      341.26      9.48 o
   1  -4  13      556.75      597.60      3.96 o
   2  -4  13      318.80      319.76     12.91 o
   3  -4  13      472.76      465.26     34.52 o
  -3  -3  13      270.27      271.78      6.12 o
  -2  -3  13      337.26      333.08      6.25 o
  -1  -3  13      731.02      701.74      7.18 o
   0  -3  13      329.14      330.56      5.78 o
   1  -3  13     1156.59     1185.92     17.84 o
   2  -3  13      508.87      507.75      6.77 o
   3  -3  13      316.20      293.74     23.93 o
  -4  -2  13       39.52       29.92      5.43 o
  -3  -2  13      292.41      309.32      6.30 o
  -2  -2  13       72.02       74.64      5.31 o
  -1  -2  13      247.04      241.69      8.82 o
   0  -2  13      772.01      781.40      5.73 o
   1  -2  13      593.72      598.58     16.96 o
   2  -2  13      854.01      840.20     19.87 o
   3  -2  13      216.92      207.75      9.81 o
  -4  -1  13       86.81       88.35      3.77 o
  -3  -1  13      258.18      253.03      7.85 o
  -2  -1  13      531.22      501.60     15.56 o
  -1  -1  13      590.14      548.91     32.07 o
   0  -1  13     2824.87     2849.92     45.38 o
   1  -1  13      497.53      499.45      6.15 o
   2  -1  13      831.98      842.63     15.39 o
   3  -1  13      255.04      246.76     12.50 o
  -4   0  13      160.50      162.44      5.72 o
  -3   0  13       94.87       91.08      3.29 o
  -2   0  13      774.41      664.69     48.04 o
  -1   0  13      689.89      634.31     47.91 o
   0   0  13     1357.89     1411.60     26.15 o
   1   0  13      475.31      489.69     17.89 o
   2   0  13      400.67      385.32      3.41 o
   3   0  13      356.08      351.06      8.56 o
  -4   1  13      184.02      183.66      5.58 o
  -3   1  13      227.84      218.04      6.09 o
  -2   1  13      726.57      653.47     21.92 o
  -1   1  13     1035.54      898.47     52.83 o
   0   1  13      366.52      381.56      7.80 o
   1   1  13      629.94      638.06     13.91 o
   2   1  13      227.87      226.38      8.40 o
   3   1  13      182.05      180.08      3.77 o
  -4   2  13       95.18       90.51      4.06 o
  -3   2  13      348.25      346.63      6.48 o
  -2   2  13      318.52      278.83     31.40 o
  -1   2  13      517.18      498.62     13.70 o
   0   2  13      270.57      292.70      6.12 o
   1   2  13      385.48      411.87     12.13 o
   2   2  13      256.52      260.66     14.09 o
   3   2  13       62.05       57.17      3.47 o
  -3   3  13      208.06      189.50      4.55 o
  -2   3  13      265.54      223.34     27.97 o
  -1   3  13      182.49      174.51      3.72 o
   0   3  13      493.57      527.32     17.46 o
   1   3  13      160.37      180.79      5.39 o
   2   3  13      195.75      211.25      4.30 o
  -3   4  13      118.03      110.91      5.77 o
  -2   4  13      399.41      372.73     33.53 o
  -1   4  13      164.78      155.76      7.44 o
   0   4  13      360.74      396.88      4.19 o
   1   4  13      122.07      137.75      7.92 o
   2   4  13       72.49       86.43      8.02 o
  -2   5  13      184.78      163.90     12.83 o
  -1   5  13      117.21      108.85      7.61 o
   0   5  13       82.15      100.72      3.41 o
   1   5  13      107.43      121.01      3.56 o
  -1  -7  14      113.43      112.29      5.57 o
   0  -7  14       33.89       36.83      5.13 o
  -2  -6  14       62.57       77.58      5.44 o
  -1  -6  14      229.55      204.44      5.72 o
   0  -6  14      231.45      236.15     12.37 o
   1  -6  14      227.90      228.50      4.14 o
   2  -6  14      344.77      327.40      3.55 o
  -3  -5  14       58.25       46.76      5.66 o
  -2  -5  14      177.65      160.34      5.96 o
  -1  -5  14       92.55       90.15      5.06 o
   0  -5  14      445.10      431.39      7.24 o
   1  -5  14      253.58      248.28      3.67 o
   2  -5  14      422.97      418.46     17.54 o
  -3  -4  14       74.10       67.64      4.01 o
  -2  -4  14      273.71      267.52      4.81 o
  -1  -4  14      164.22      161.75      5.30 o
   0  -4  14      419.02      423.00     11.77 o
   1  -4  14      607.96      621.54     10.10 o
   2  -4  14      192.71      195.63      7.98 o
   3  -4  14      437.73      400.20     17.50 o
  -3  -3  14       72.00       70.64      5.27 o
  -2  -3  14       69.36       74.34      5.24 o
  -1  -3  14      630.87      617.85      6.96 o
   0  -3  14      337.06      337.75      4.20 o
   1  -3  14     1056.54     1053.67      5.58 o
   2  -3  14      302.31      295.59     14.34 o
   3  -3  14      391.98      385.24     29.14 o
  -3  -2  14      180.57      194.71      5.93 o
  -2  -2  14      100.75       98.11      5.27 o
  -1  -2  14     1163.61     1159.65     57.09 o
   0  -2  14      436.42      450.92      5.99 o
   1  -2  14      593.70      627.74     20.25 o
   2  -2  14      601.55      582.47     16.57 o
   3  -2  14      160.17      150.08     10.13 o
  -4  -1  14       39.79       37.60      3.81 o
  -3  -1  14      247.84      251.64     11.44 o
  -2  -1  14      604.57      577.51     19.97 o
  -1  -1  14      955.38      942.79     44.25 o
   0  -1  14     1006.46     1014.56     23.75 o
   1  -1  14      535.84      542.38      9.78 o
   2  -1  14      753.84      727.75     12.57 o
   3  -1  14      138.46      123.02      4.69 o
  -4   0  14      110.11      104.46      3.88 o
  -3   0  14      181.15      176.12      5.07 o
  -2   0  14      730.43      668.74     23.26 o
  -1   0  14      280.05      252.86     24.85 o
   0   0  14      556.80      580.35     10.72 o
   1   0  14      483.46      504.08      7.20 o
   2   0  14      268.12      276.92      8.27 o
   3   0  14      211.00      210.53      4.39 o
  -3   1  14      235.87      220.19      6.27 o
  -2   1  14      404.29      355.50     13.16 o
  -1   1  14      526.96      480.89      4.64 o
   0   1  14      401.35      441.97      7.63 o
   1   1  14      660.00      700.76     16.41 o
   2   1  14      122.61      126.73      4.32 o
   3   1  14      161.66      144.59      7.89 o
  -3   2  14      235.79      223.84      4.83 o
  -2   2  14       92.08       83.35      3.97 o
  -1   2  14      540.61      520.37     18.83 o
   0   2  14      211.41      232.53      6.58 o
   1   2  14      288.24      320.98      7.26 o
   2   2  14      148.60      161.54      3.82 o
  -3   3  14      250.39      226.85      5.06 o
  -2   3  14      191.81      155.67     21.12 o
  -1   3  14      372.70      341.30      3.81 o
   0   3  14      336.95      368.66     13.71 o
   1   3  14      136.77      158.50      7.18 o
   2   3  14      194.90      212.48      5.19 o
  -2   4  14      227.59      205.24     15.44 o
  -1   4  14      105.73       96.91      4.16 o
   0   4  14      231.83      248.05      4.76 o
   1   4  14       73.79       77.01      2.97 o
  -1   5  14       74.47       68.74     14.61 o
   0   5  14      106.09      113.50      3.64 o
  -1  -6  15      165.02      163.94      5.63 o
   0  -6  15      179.13      164.37      4.08 o
   1  -6  15      162.77      157.20      4.90 o
  -2  -5  15       77.78       71.03      5.33 o
  -1  -5  15       72.71       77.69      3.74 o
   0  -5  15      437.58      448.11      6.18 o
   1  -5  15      114.48      119.35      4.63 o
   2  -5  15      517.83      516.81     16.25 o
  -3  -4  15       19.55       21.09      3.80 o
  -2  -4  15      262.87      278.76      6.03 o
  -1  -4  15      166.35      152.75      3.97 o
   0  -4  15      544.89      549.56     10.91 o
   1  -4  15      340.46      347.79     18.58 o
   2  -4  15      278.29      288.28     13.11 o
  -3  -3  15       21.90       17.50      5.30 o
  -2  -3  15      211.30      206.55      5.64 o
  -1  -3  15      356.61      345.01      6.00 o
   0  -3  15      257.54      268.87      6.58 o
   1  -3  15      836.31      838.85     64.88 o
   2  -3  15      224.27      214.13     15.71 o
  -3  -2  15      274.44      274.72      6.67 o
  -2  -2  15      357.19      331.81      6.46 o
  -1  -2  15      778.72      764.98     26.27 o
   0  -2  15      476.38      496.81      4.24 o
   1  -2  15      698.47      717.63     13.16 o
   2  -2  15      264.87      250.28      3.06 o
   3  -2  15      160.77      147.10      7.91 o
  -3  -1  15      262.01      252.85      5.23 o
  -2  -1  15      254.98      242.68      9.57 o
  -1  -1  15      290.44      295.76     11.62 o
   0  -1  15      781.78      829.10     11.91 o
   1  -1  15      289.40      291.87      4.84 o
   2  -1  15      460.85      456.20     17.23 o
   3  -1  15      199.60      190.83      8.98 o
  -3   0  15      161.19      136.82      7.53 o
  -2   0  15      477.14      414.63     22.87 o
  -1   0  15      264.34      262.98      6.29 o
   0   0  15      777.96      854.18     15.00 o
   1   0  15      229.98      237.72      7.92 o
   2   0  15      254.04      259.74     12.07 o
  -3   1  15       66.20       60.63      5.49 o
  -2   1  15      309.69      253.74     14.90 o
  -1   1  15      301.98      308.79      4.55 o
   0   1  15      232.70      260.49      6.95 o
   1   1  15      364.79      390.94      3.50 o
   2   1  15      118.80      124.23      4.66 o
  -3   2  15      157.09      148.34      6.12 o
  -2   2  15      195.72      160.89      4.34 o
  -1   2  15      472.00      477.85     26.56 o
   0   2  15      174.15      191.24      3.94 o
   1   2  15      412.89      453.57      9.79 o
   2   2  15      147.38      156.06     12.85 o
  -3   3  15      193.01      153.55      6.46 o
  -2   3  15      122.81      108.59      6.75 o
  -1   3  15      253.17      256.80      4.50 o
   0   3  15      185.68      224.25      4.30 o
   1   3  15      141.28      161.75     12.18 o
   2   3  15      113.17      103.73      4.82 o
  -2   4  15      130.37      102.76      3.67 o
  -1   4  15      133.60      132.52      5.15 o
   0   4  15      205.74      239.78      7.86 o
   1   4  15       88.91      102.05      5.52 o
  -1  -6  16      158.40      157.59      5.58 o
   0  -6  16       87.41       91.60      5.15 o
  -2  -5  16       67.14       58.04      5.25 o
  -1  -5  16      115.34      112.39      5.26 o
   0  -5  16      267.53      266.63      5.65 o
   1  -5  16      130.81      127.52      3.28 o
  -2  -4  16      188.06      184.89      5.65 o
  -1  -4  16      111.93      103.75      5.15 o
   0  -4  16      545.80      565.98      6.48 o
   1  -4  16      267.31      265.37     23.36 o
   2  -4  16      209.96      190.26      4.30 o
  -3  -3  16       83.96       84.03      5.72 o
  -2  -3  16      231.15      209.08      5.86 o
  -1  -3  16      305.91      289.62      4.69 o
   0  -3  16      311.29      335.13     10.62 o
   1  -3  16      371.68      357.55     17.18 o
   2  -3  16      147.74      145.95      6.64 o
  -3  -2  16      175.82      158.30      6.15 o
  -2  -2  16      121.61      119.68      5.50 o
  -1  -2  16      652.54      673.21     31.86 o
   0  -2  16      270.69      286.06      7.83 o
   1  -2  16      439.03      463.71      9.26 o
   2  -2  16      376.82      389.04     14.87 o
  -3  -1  16      190.23      177.46      8.41 o
  -2  -1  16      141.33      145.24      4.80 o
  -1  -1  16      410.03      425.95     20.39 o
   0  -1  16      370.25      396.51      5.32 o
   1  -1  16      229.56      235.78      3.06 o
   2  -1  16      511.21      515.06      7.55 o
  -3   0  16      104.98       98.19      7.31 o
  -2   0  16      308.98      291.32     20.90 o
  -1   0  16      151.80      165.74      4.16 o
   0   0  16      494.12      526.23      6.08 o
   1   0  16      170.06      177.05      5.40 o
   2   0  16      266.50      273.86      8.66 o
  -3   1  16       70.96       65.23      5.80 o
  -2   1  16      307.59      285.96      4.81 o
  -1   1  16      180.56      193.19      4.12 o
   0   1  16      386.94      427.75     12.68 o
   1   1  16      312.47      341.20     13.04 o
   2   1  16      153.19      162.52      9.99 o
  -3   2  16      115.51       87.80      5.98 o
  -2   2  16      159.98      137.92      3.15 o
  -1   2  16      305.01      315.24      7.13 o
   0   2  16      194.43      216.94      3.36 o
   1   2  16      264.90      281.31      6.82 o
   2   2  16       96.70      104.87      4.39 o
  -2   3  16      113.69       93.72      3.55 o
  -1   3  16      236.42      238.40      4.41 o
   0   3  16      176.08      197.55      3.37 o
   1   3  16      117.38      132.70      6.56 o
  -1   4  16       70.79       68.44      5.01 o
   0   4  16      143.76      145.20      3.81 o
  -1  -5  17      153.09      137.47      5.45 o
   0  -5  17      203.05      223.42      5.75 o
   1  -5  17       54.73       53.03      4.03 o
  -2  -4  17      141.84      136.55      5.59 o
  -1  -4  17      101.88       91.68      5.21 o
   0  -4  17      297.47      295.39     10.10 o
   1  -4  17      146.22      134.76      3.61 o
  -2  -3  17      237.09      231.34      5.98 o
  -1  -3  17      195.20      194.69      5.53 o
   0  -3  17      169.73      167.43     13.17 o
   1  -3  17      438.34      457.70     22.84 o
   2  -3  17      179.74      154.31      7.81 o
  -3  -2  17       71.82       67.86      5.62 o
  -2  -2  17      118.31      102.36      5.39 o
  -1  -2  17      366.22      379.28      9.67 o
   0  -2  17      163.97      169.69      3.36 o
   1  -2  17      718.07      781.49     20.67 o
   2  -2  17      183.08      182.97      8.02 o
  -3  -1  17      155.01      133.44      7.61 o
  -2  -1  17      100.48       98.80      5.56 o
  -1  -1  17      323.89      332.56      9.37 o
   0  -1  17      237.38      254.06      5.83 o
   1  -1  17      257.90      280.68     10.27 o
   2  -1  17      157.37      154.40      3.01 o
  -3   0  17      100.79       92.99      6.14 o
  -2   0  17      158.12      148.43      6.14 o
  -1   0  17      180.06      181.02      4.22 o
   0   0  17      379.40      409.96     11.78 o
   1   0  17      168.48      180.41      4.09 o
   2   0  17      211.27      212.50      5.20 o
  -2   1  17      250.57      230.77      7.30 o
  -1   1  17      214.88      229.31      4.29 o
   0   1  17      314.36      365.75     16.88 o
   1   1  17      271.32      295.69      6.03 o
  -2   2  17      129.49      123.55      3.94 o
  -1   2  17      236.41      260.26      5.73 o
   0   2  17      117.09      139.13      4.40 o
   1   2  17      191.31      204.89     10.65 o
  -1   3  17      243.00      261.64      7.20 o
   0   3  17      104.82      111.34      4.55 o
  -1  -4  18       34.76       35.81      4.80 o
   0  -4  18      291.16      305.44      4.64 o
   1  -4  18      143.56      146.79     12.86 o
  -2  -3  18      171.72      157.35      5.99 o
  -1  -3  18      108.20      116.56      5.29 o
   0  -3  18      438.07      498.06     23.65 o
   1  -3  18      283.01      287.74     23.23 o
  -2  -2  18      108.38      106.57      6.53 o
  -1  -2  18      237.33      241.28      9.07 o
   0  -2  18      184.03      196.42      5.24 o
   1  -2  18      240.74      235.90     10.37 o
  -2  -1  18       65.08       63.66      6.57 o
  -1  -1  18      240.44      250.55     10.80 o
   0  -1  18      165.28      184.57      3.50 o
   1  -1  18      170.51      178.94     11.97 o
  -2   0  18      162.00      155.33      8.68 o
  -1   0  18      183.38      189.01      3.79 o
   0   0  18      399.66      441.64      4.97 o
   1   0  18      153.66      165.57      5.08 o
  -2   1  18      195.21      179.32      6.06 o
  -1   1  18      108.14      114.25      3.50 o
   0   1  18      277.40      303.43      7.64 o
   1   1  18       95.79      105.30      4.18 o
  -1   2  18      179.66      192.11     17.31 o
   0   2  18      102.26      114.08      9.81 o
  -1  -3  19      121.76      110.40      5.62 o
   0  -3  19      202.82      214.92      5.09 o
  -1  -2  19      143.52      144.37      6.05 o
   0  -2  19       73.34       78.37      3.44 o
   1  -2  19      230.95      229.16      4.73 o
  -2  -1  19       61.91       59.92      7.57 o
  -1  -1  19      281.14      293.40      5.27 o
   0  -1  19      144.20      151.64      3.63 o
   1  -1  19      225.27      235.47     12.98 o
  -1   0  19      209.58      230.64      4.52 o
   0   0  19      196.20      206.37      8.21 o
  -1   1  19       80.82       80.80      3.51 o
   0   1  19      122.80      128.12      6.83 o
 
